# Supplementary material for: Mitochondrial Proteome Reveals Metabolic Tuning by Restricted Insulin Signaling to Promote Longevity in Caenorhabditis elegans
Source: Biology (Basel). 2025 Mar 9;14(3):279. doi: 10.3390/biology14030279 (PMC11940386; doi:10.3390/biology14030279)
Supplement: Supplementary file 1 [file biology-14-00279-s001.zip]

Archive with 7 entries (7 files):
- biology-3441751-supplementary figures.pdf
- Table S1. Proteins Identified by Quantitative Proteomic Analysis.xlsx
- Table S2. Differentially Expressed Proteins in daf-2 mutant.xlsx
- Table S3. Differentially Expressed Genes in Response to cpt-2 RNAi.xlsx
- Table S4. Differentially Expressed Genes in Response to ech-4 RNAi.xlsx
- Table S6 Annotated proteins in five KEGG enriched metabolic pathways.xlsx
- Table S7 Quantified ratios of enriched metabolic pathways in wildtype, daf-2 mutant, and daf-2;daf-16 mutant.xlsx
