# Supplementary material for: Mitochondrial Proteome Reveals Metabolic Tuning by Restricted Insulin Signaling to Promote Longevity in Caenorhabditis elegans
Source: Biology (Basel). 2025 Mar 9;14(3):279. doi: 10.3390/biology14030279 (PMC11940386; doi:10.3390/biology14030279)
Supplement: Supplementary file 1 [file biology-14-00279-s001.zip › Table S1. Proteins Identified by Quantitative Proteomic Analysis.xlsx]

## Sheet: sheet1
Gene name	Uniprot ID
aagr-3	Q9U3F8;Q20239;J7SA48
aagr-4	O17352
aass-1	O44503;U4PFH6
abcf-1	Q19554
abcf-2	G5EFG4
abhd-11.2	O45707
abhd-3.2	Q18610;G8JY22
abtm-1	A0A061ACG9;G4SRS5;A0A061AJH7
abts-1	G5EC65;B3WFV9;G5EDF4
AC3.5	Q17405;H9G2W1
acaa-2	O45552
acdh-1	H2KZG6;Q8IAB6
acdh-10	Q22347
acdh-11	Q9XWZ2
acdh-12	Q19057
acdh-13	H2KYN3
acdh-2	H2KYU0;A0A2C9C369;A0A2C9C2X1;Q9BIB0;H2KYT9
acdh-3	O44549
acdh-5	O01502
acdh-7	Q22781
acdh-8	Q21243
acdh-9	Q95YB2
acds-10	O01590
acer-1	Q18599
acl-1	Q93841
acl-11	Q95R12
acl-3	Q23598
acl-6	Q22949;G8JY39
acl-7	G5EFP8
aco-2	P34455
acox-1.1	O62140;Q7JK62;Q2L6T9
acox-1.2	O62137
acox-1.4	O62139
acox-1.5	P34355
acox-1.6	Q93839
acox-3	Q20992
acp-5	Q19390
acp-6	Q9GUF2
acs-11	Q20264
acs-13	V6CK48;Q9N302;V6CLI5
acs-14	Q19339
acs-15	O16775
acs-17	Q18660;A0A4V0ING4
acs-21	O16481
acs-22	A0A131MBB2;Q18916;A0A131MB92
acs-4	Q20121
acs-5	Q9XWD1
acs-7	Q17577
act-1	P0DM41
act-2	P10984
act-3	P0DM42
act-4	Q95ZL1;P10986
act-5	O45815
adah-1	H2KYI5;Q86NI2
adk-1	Q93934
ads-1	O45218
agxt-1	Q94055
ahcy-1	P27604
akap-1	A0A2K5ATV3;A0A2K5ATU1;A0A2K5ATU5;Q09285
aldo-2	P46563
algn-5	Q8WSL9;A0A168H9F5
alh-1	Q20780;Q8IG19
alh-11	Q20352;Q8MNS6
alh-13	P54889
alh-4	Q8MXJ7;O16518;Q86S57;A0A486WWU7
alh-6	Q86N72;G4RZC3;G5EC31;Q6A593
alh-7	O02266;G3MU66
alh-8	P52713;Q7JMI1
alh-9	P46562
alkb-7	Q7YWP5
aly-2	O62183
aman-1	Q20829
anc-1	A0A2C9C2Z1;A0A2C9C3A7;Q9N4M4
anp-1	Q1HB04;Q22317
ant-1.1	O45865
ant-1.2	O01813
ant-1.3	G5EFW8
ant-1.4	G5EFU2
aph-2	A5Z2T7;Q23316
app-1	O44750
apy-1	Q19202
aqp-11	O46024
aqp-2	Q17571;Q7JMQ6
ard-1	A0A061AD09;Q19102
argn-1	A0A1X7RC97
arrd-25	Q17624
art-1	Q9N5Y2
arx-3	Q9U1R7;A0A3P6PCS5
asb-1	Q20053
asb-2	Q19126
asg-1	P90921
asg-2	Q18803
asp-1	G5EEI4
asp-2	Q86NE0
asp-3	P55956
asp-4	Q21966
asp-6	O01530
atad-3	Q20748
ath-1	Q21224;A0A061ACY0
atln-1	Q9BMU4;U4PQS6;U4PLG5;Q688Z6
atn-1	Q9XVU8;H2L2C9;H2L2C8;Q23158
atp-1	Q9XXK1
atp-2	P46561
atp-3	Q7JNG1;P91283
atp-4	O16517
atp-5	Q17763
atp-6	P24888
B0035.15	Q17439
B0250.5	Q9XTI0
B0252.5	Q10918
B0272.3	P41938
B0272.4	P41942
B0273.1	V6CJ41;O44170
B0303.3	P34255
B0334.3	Q17475;Q17474
B0334.4	Q17476
B0334.5	Q17477
B0395.3	Q17499
B0464.6	Q03564
B0491.5	Q17512
B0495.5	Q09214
B0495.7	Q09216
B0495.9	Q09218
B0513.4	O45227;D3YT72
bca-1	Q22460
bca-2	D3NQA9;D3NQB0;A0A0K3ARK9;Q8I102;Q2YS41
bcat-1	P54688
bckd-1A	O45924
bcs-1	Q20755
BE0003N10.1	Q965N3
ben-1	Q18817
bpl-1	G5ECZ9;Q9BI98;G5EFB4
bpnt-1	Q23493
C01G10.7	Q93167
C02B10.3	O44443
C02D5.4	D7SFI3
C03C11.1	Q9XVT6
C04E6.11	O01470
C05C10.3	Q09450
C05C12.5	Q17648
C05C8.1	O16314;A6PVA5
C05D11.1	P48053
C05D2.8	O45136
C06H2.2	Q17764
C08A9.10	Q27GT6
C08B6.8	Q17819;G3MU09
C08F8.2	Q17828;E9P872
C08F8.9	Q7YX96
C09D4.2	O01734
C09G9.1	L8E6N6;L8E712;Q17871
C12D12.1	H2KYQ2;Q17921;H2KYQ3
C14B9.10	Q8MNV8
C14B9.2	P34329
C14C10.2	Q2PJ75;Q17972
C14F11.4	H2KYS2;B3WFT8
C15H9.9	Q18032
C16A3.5	Q18036
C16C10.1	Q09461
C17C3.1	Q9BIA9;B0M0L9;H2KYT6;H2KYT8;H2KYT7
C17F3.1	O44946
C17F4.7	Q9BKP8
C17G1.2	Q93240
C17H12.2	O45086
C18B2.3	Q18074
C18B2.5	Q18076;H2KYV3
C18E9.2	Q18093
C18E9.4	Q18095
C18H7.7	Q9GZG0
C23G10.2	Q10121
C23H3.2	Q8IFY5;H2KYX4
C24D10.6	O44133
C25A1.16	B0M0N2
C25A8.2	Q18144
C25G4.3	Q18170;D4PH98
C25H3.14	Q8IG45
C25H3.17	C8JQQ0
C25H3.3	Q18187
C25H3.7	Q8MQC1
C25H3.9	H2KYV1
C26B2.7	W6RY53;Q18196
C26B9.5	Q18198
C26E6.12	Q95QU5
C27B7.2	Q18242
C27D8.2	Q93289
C27H6.8	O17606
C27H6.9	A9QY30
C28D4.5	O17609
C28D4.8	Q9NAR1
C28H8.3	Q09475
C29E4.12	Q8MNU8
C29F3.7	A5JYV2;O17616
C30F12.2	Q95YE1
C30G7.3	Q564Y3
C30H6.8	Q9XVR3
C30H6.9	Q9XVR5
C31H1.5	Q18339
C31H5.6	B3WFZ4;B3WFZ3
C32E8.9	P91130
C32F10.8	O01685;Q86GU3
C33A12.1	Q18359
C33F10.12	Q18390
C33F10.14	Q5DX36
C34B2.8	O44955
C34C12.8	Q18421
C34C6.4	Q18429
C34E7.4	G5ECE7
C34F11.2	Q18465
C35D10.1	Q8WQG1
C35D10.10	Q18484
C35D10.17	Q8MNU7
C35D10.5	Q18485
C37A2.6	O01503
C37A2.7	O01504
C37A5.7	O62096
C37H5.13	H2KZ87;A3RMS7;Q95Q68
C39B5.6	Q9N5X5
C39D10.7	Q18529
C42C1.12	A3QMC3
C42D4.1	Q18577
C43G2.3	Q94173;V6CLJ0
C44B7.5	Q18594
C44C1.1	Q18611
C45G9.4	Q09505
C45G9.9	Q09507
C47B2.9	Q9U3L4
C47E12.2	Q18683
C47G2.3	Q9NAQ9
C50B6.9	O17690
C50D2.9	Q8ITY6
C53A5.16	C8JQS3;L8E6M1
C53D5.5	Q9N5V4;V6CLP9
C53H9.3	Q2A956
C54G4.7	Q18852
C55A6.3	P90778
C56G2.3	Q09287
cah-4	Q8WQD8;Q21614
calu-1	G5EBH7;H2L0I1
car-1	Q9XW17
cars-1	O76618;A0A061ACL3;Q965I6
cas-1	H2L023;Q95YA9
catp-4	G5EFV6
catp-8	P90747
cbd-1	O45599
cbp-3	Q7JMS5
ccdc-47	Q23382
cchl-1	P53703
cct-3	Q9N4J8
cct-4	P47208
cct-5	P47209
cct-7	Q86S29;Q9TZS5
cdc-42	Q05062
cdr-2	G5ECX9
cdr-4	G5EDZ7
cdr-6	G5EET3
cdr-7	Q21097;G5EBH4
ceeh-2	G5EDL5
cest-5.2	Q17542
cey-1	O62213
cey-2	P91306
cey-4	G5EDV3
cgh-1	Q95YF3
cgr-1	Q22824
cha-1	P32756
chc-1	P34574
chch-3	Q21551
chdp-1	P91027
cisd-1	Q5FC71;A7LPG5
cisd-3.1	Q9U3A1
cisd-3.2	Q9BKQ9
cle-1	G5EDV5;G5EDQ4;G5EF89;G5EGA4
clec-117	P90996
clec-73	Q9N3W2
clec-79	Q20528
clh-6	G5EC75
clik-1	H2L0M6;Q23050
clk-1	P48376
clpp-1	Q27539
cnep-1	Q20432
cni-1	Q22361
cnp-2	Q9U2D6
cnx-1	V6CLE5;P34652
coa-1	U4PE35;D6RYE0
coa-3	Q20033
coa-4	Q565B4;O01255
coa-5	Q9XW18
coa-6	A5JYU1;Q23317
coa-7	Q23450
col-106	Q8MXT6
col-117	G5EDG6
col-119	Q18799
col-12	P20630
col-122	Q22183
col-124	Q9NAR3
col-129	A0A061ADV7;Q21556
col-13	P20631
col-133	Q9XUE9
col-139	Q20282
col-14	P18834;B2MZB1
col-140	Q19813
col-142	O17036
col-143	O17038
col-159	Q20922
col-160	Q20921
col-166	Q86FL7
col-167	Q22379
col-168	Q22380
col-169	Q86NE4
col-170	Q86NE3
col-171	Q86NE2
col-178	O17641
col-179	O17642
col-180	Q18620
col-181	Q2XN04;Q23150
col-184	Q19470;I2HA94
col-186	Q19050
col-19	P18835;Q17333
col-20	P91249
col-38	Q20754
col-40	P34804
col-42	Q8I4C0
col-45	V6CM19;O01799
col-68	O44796
col-71	Q9N4U2
col-73	P91250
col-77	Q21562
col-8	P18833
col-80	Q09456
col-81	Q20135
col-85	O18097
col-92	Q9XVG3
col-93	Q9U348
col-94	Q9U349
col-98	O17805
copa-1	Q9N4H7
copg-1	Q2XN02;Q22498;A0A061ACR1;F5GUA3
coq-1	P91093
coq-3	O18235
coq-4	P91428
coq-5	P34666
coq-6	O01884
coq-8	Q18486
cox-10	K8ES01
cox-11	Q95QD5;S6F574
cox-15	Q22251
cox-17	Q9TZ68
cox-18	Q9N356
cox-19	Q95ZT5
cox-4	Q9U329
cox-5A	P55954
cox-6A	Q20779
cpi-1	G5EDZ9
cpl-1	O45734
cpn-1	G5EFB5
cpr-5	P43509
cpr-6	P43510
cpr-9	Q20950
cps-6	Q95NM6
cpt-2	A0A061AL65;G5ECS9;G5EFE6
cpt-4	O44619
cpt-5	G5EG54
cpt-6	Q23066
cpz-1	G5EGP8
cpz-2	P92005
cra-1	Q21986
cri-3	Q21018
crld-1	Q19267
crls-1	O01916
crt-1	P27798
csq-1	Q20203
ctb-1	P24890
ctc-1	P24893
ctc-2	P24894
ctc-3	P24891
cth-2	P55216
ctl-2	Q27487
ctps-1	G5EC98
cts-1	P34575
ctsa-1.1	P52717
ctsa-1.2	P52715
ctsa-2	Q94269
ctsa-3.1	P52716
ctsa-4.2	O76725
cyc-1	Q18853
cyc-2.1	P19974
cyc-2.2	Q23240
cyk-7	P34325
cylc-1	Q9N328
cylc-2	Q93370
cyn-1	P52009
cyn-3	P52011
cyn-5	P52013
cyn-7	P52015
cyp-44A1	Q09660
cytb-5.1	Q93315
cytb-5.2	O01816
D1054.10	Q18943
D1086.10	B1Q273;Q5FC40
D1086.11	C6KRN4;Q5FC39
D1086.17	A4UVL1
D1086.3	O17725
D2021.4	H2KYE8;Q1W0S0
D2023.6	O17735
D2030.2	Q7YTG7;P90788
D2030.4	P90789
daf-22	G5EDP2
dao-5	Q9XVS4
dap-3	G5EFC8
dars-1	Q03577
dars-2	P90831
dbt-1	Q23571
DC2.5	Q9UAW2
dct-16	Q9XX57;D4YWC3
dct-18	O62277
ddl-3	Q7K742;Q9XW00
ddo-2	Q19564
ddp-1	Q9N408
ddx-17	Q9XUW5
deb-1	P19826
decr-1.3	Q22230
del-6	Q8MPW1;Q8MPW0
dhcr-24	A0A5E4LZ56
dhod-1	O01815
dhrs-4	G5EGA6
dhs-11	A0A168H2Z9;A0A163UT65
dhs-12	G5EG13
dhs-13	O16619
dhs-18	Q18639
dhs-2	Q86NJ7;H2KYZ9;O01758
dhs-21	Q21929
dhs-22	Q9XVS9
dhs-24	Q9U1Y6
dhs-25	Q19246
dhs-28	Q21481
dhs-3	A5JYX5
dhs-30	Q65ZI3
dhs-6	Q09979
dhs-9	Q9N538
dif-1	Q27257
dim-1	Q18066
dlat-1	Q19749
dlat-2	O45279
dlc-1	Q22799
dld-1	O17953
dlst-1	O45148
dnj-10	Q8TA83
dnj-11	Q94216
dnj-12	O45502
dnj-15	U4PF47;Q21324
dnj-18	Q22138
dnj-19	O16303
dnj-20	Q8MPX3
dnj-21	P91454
dnj-27	Q25AR9;Q9XWE1
dnj-29	Q9U1V9;Q9U1W0
dnj-3	Q93171
dnj-7	P91189
dnj-9	P91243
dnpp-1	Q19087;A0A2K5ATU7
dod-19	O61874;A0A0K3AVF2;A0A0K3ASK2
dod-23	Q20615
dpf-4	Q19086
dpf-5	Q9TYX1;U4PB38
dpm-1	Q9TYJ7;U4PF58
dpt-1	G5ECW7;Q9U3K7
dpy-11	G5EC91
dpy-18	Q10576
dpy-5	P91285
drd-5	Q20840
drr-2	O45781
dsc-4	G5ECG7
dyn-1	P39055;Q9U9I9
E03H12.5	O02124
E03H12.7	O02129
ears-2	O44413
eat-3	Q18965
eat-6	P90735;Q27461
ech-1.1	O17612
ech-1.2	Q9BIC3;Q9GYT0
ech-2	D1MN80;Q20184
ech-3	Q20376;A0A131MCK1
ech-4	Q09603
ech-5	O45106
ech-6	P34559
ech-8	O17761
eef-1B.2	Q9U2H9
eef-1G	P54412
eef-2	P29691
eif-2A	Q19052
eif-3.B	Q9XWI6
elo-1	K8ES54;G5EEE5
elo-2	Q9XVQ9
elo-5	Q20300
elo-6	Q20303
emb-8	Q09590
emb-9	P17139
emc-1	H2L0C0;Q86S39
emc-2	O76630
emr-1	O01971
enol-1	Q27527
enpl-1	Q22235
ent-1	F5GU99;G5EDJ3
ent-2	Q93871
epg-3	A0A486WTI5;A0A486WWI5;A0A486WXI6;Q9XWU8
epi-1	C1P641;C1P640;A0A061AJI9;A0A061AD21;G5EEV6;Q21313
eps-8	A0A4V6M3U0;G5ED33;A0A061ACP8;O18250;Q7YTG2;G5EFE0;A0A061ACM2;A0A4V0IJW4;A0A061ADW6;A0A061AKT4;A0A061AJ42;Q7YTG1
ept-1	O44732
era-1	O45146
erfa-1	O16520
erl-1	A3QMC6
erm-1	G5EES2;G5EGU8;G5EBK3
ero-1	Q7YTU4;B7FAS8;V6CLA8
erp-44.1	Q304D5;G5EFF8
erp-44.2	Q17688
erv-46	Q93878
ethe-1	O17636
exc-15	Q22352
exos-4.1	Q17533
F01F1.15	Q95QN1
F01F1.2	Q19093
F01G4.4	I2HAE5;Q19104
F01G4.6	G5ECU3;P40614
F07A11.4	I2HA92;Q19132
F08F3.4	Q22945
F08F8.7	Q95ZW2
F09B12.3	O62146
F09E5.11	Q19259
F09E5.8	P52057
F10B5.2	Q09305
F10D2.10	O16919
F10E7.6	Q19303
F10G8.9	Q6A1T5;Q93458
F11C1.1	Q19342
F11G11.14	Q4TT87
F13D12.9	K8ERZ6
F13E9.13	Q1NZ26
F13G3.7	Q5FC59;Q19422
F14E5.2	Q19459
F15D3.6	O62173
F17E5.2	Q19529
F17E9.5	O61521
F17H10.1	G5ECN2
F21C10.10	Q19660
F21D9.2	Q9U3I2
F21H7.5	O45386
F22B5.10	Q19714
F22B5.4	Q19708
F22B8.7	O45394
F23C8.5	Q9TXI4;A0A061AJJ5
F23H11.5	O01917
F25B4.7	P91270
F25B5.3	G8JY82;H2KZL8;Q09315
F25B5.5	Q09316
F25B5.6	Q09509
F25H2.4	Q93568
F25H5.2	O17834
F25H9.7	E1B6U7;P91989
F26F4.2	Q19823
F27D4.1	Q93615
F28B3.10	Q95R11
F28C6.8	I2HA91;Q93622
F28D9.4	D5MNM9
F29B9.11	Q9GYI1
F30F8.9	Q8I4K3;Q95QI1
F31D4.9	Q9U3H4
F31E8.5	Q19938
F32A11.1	O62198
F32B4.2	O62204
F32B5.1	O01854
F32D8.12	Q8I4K2;Q7JLI9;Q7JLJ0
F32D8.5	Q19966;Q9U3H0
F33G12.7	Q2V4S9
F33H2.6	O62216
F35A5.1	Q20007
F35C5.1	O45437
F35C8.5	Q20027
F35E2.9	O62231
F35H12.5	Q8WT51
F35H8.1	Q20080
F36A2.7	P90860
F36A4.4	Q20093
F36D3.16	H9G316
F36D3.4	O45462
F36H12.3	O76719
F37A4.1	P41879
F37A4.4	P41882
F37C12.3	Q20122
F37C4.6	U4PML1;O61196
F37H8.5	O17861
F38A1.8	G4RYA5
F38A5.2	Q95Q55;H2KZA2
F38B2.4	Q20140
F39B2.3	O45496
F39H2.3	G5EE11
F40A3.3	O16264;A0A0K3ASH2
F40F8.1	Q20230;A0A0K3ARK6
F42A10.6	Q20311
F42A9.7	Q95ZT8
F42G8.10	O44509
F42H10.2	P34415
F43H9.4	Q95ZT6
F44E2.10	Q95QG1
F44E5.1	Q9XU97
F44E7.4	Q8IA89;O16249;Q6A598;Q8MXK1
F44G4.2	Q20412
F44G4.3	Q20413
F45G2.8	O62250
F45H10.2	O45525
F45H10.3	O02267
F46B6.4	Q20446
F46B6.6	Q20447
F46C5.9	G5EFD7
F46F11.10	Q9BI62
F46G10.1	Q20476
F46H5.3	Q10454
F47B3.4	O01553
F47B3.5	O01554
F48C1.6	O01572
F48D6.4	H2KZD9;H2KZE0;Q20560
F48E8.3	Q09567
F49E2.5	A0A4V0IJD5;Q20626;O45543;A0A4V0ILU3;A0A4V0IKE7;A0A4V0IJF1;O45542;Q8I4I3;Q6BEV6;A0A4V0INR9;A0A4V0IKZ1;Q565D1;A0A4V0INJ4;Q20625;A0A4V6M3D2;A0A4V0IKK7;A0A4V0IKJ7;A0A4V0IM76;D0VWM5;O45544;Q565D2;A0A4V0IKI2;O45541
F49H6.5	Q9XV04;A0A0K3AVJ9
F52A8.1	Q20637
F52C9.3	Q10123
F53B6.4	Q9XVN1;I2HA90
F53C11.3	Q93761
F53E10.1	P91321
F53F4.10	Q20719
F53F4.16	Q6BES8
F54A3.5	Q9N4K0
F54C8.1	P34439
F54D5.12	G5EE46
F54D5.7	Q20772
F55A11.1	Q20796
F55A11.4	Q20799;C8JQR9
F55A12.2	Q7Z132;H2KYZ8;O01760;Q8T3H1
F55B11.2	O17891
F55H12.4	P90889
F56A11.5	U4PC34;O44517
F56A8.3	O45574;Q95ZS5
F56B3.11	Q9TXR7;H2L085
F56C11.3	O44975
F56F10.1	P90893
F57B9.1	Q20939
F57C2.5	A0A0K3ARL4;U4PAQ6;O62265
F57F4.4	Q94247
F58F12.1	Q09544
F59B1.2	O61880
F59C6.12	Q564X7
F59C6.5	Q93831
faah-2	Q17447
faah-4	Q9U217
fahd-1	P34673
far-1	P34382
far-2	P34383
fard-1	Q9TZL9
fars-2	G5EEN1;G5ECI8;B1V8K6
fask-1	Q17532;A0A061AL82
fasn-1	P91871
fat-1	Q9NEQ0
fat-2	A0A061AJ35;G5EGA5
fat-3	Q23221;N1NTM6
fat-4	G5EG11
fat-6	G5EGN2
fat-7	G5EGH6
fbxa-60	Q9TZ26
fce-1	Q9XVE5
fdps-1	O62336
fecl-1	G5EBW5
fgt-1	O44827
fib-1	Q22053
fipr-21	Q20277
fkb-1	Q20107;F1LIM6
fkb-2	Q9U2Q8
fkb-3	O16309
fkb-5	P91180;Q95Q60
flad-1	I2HAD5;Q22017;I2HAD4
fln-1	D0IMZ8;U4PM04;U4PBJ9;U4PRA0;U4PEE8;U4PEE3;D0IMZ5;U4PB53;H2B4N3;U4PM09;U4PR97;D0IMZ6;U4PBK4;H2B4N0;U4PEF1;H2B4N4;D0IMZ7;U4PM01;U4PB58;U4PR92;H2B4N5;Q9TYW4
fmo-5	A0A0K3AS63;G5ED43
folt-2	O45166
frh-1	Q9TY03
frm-1	G5EEP9;G5EFD6;G5EBP4;G5EEG8
ftn-2	Q9TYS3
ftt-2	Q20655;W6EKY2
fum-1	O17214
fust-1	Q18265;A0A1N7SYQ6
fzo-1	Q23424
gana-1	Q21801
gars-1	Q10039;Q8I711
gas-1	Q93873
gbh-1	Q19000
gbh-2	Q21526
gcn-1	B3CJ34
gcp-2.1	G8JYE4;P91406
gcs-1	Q20117
gcsh-1	O62122
gcsh-2	Q20634
gcst-1	Q22968
gdh-1	Q23621
gdi-1	G5EBR1;Q2V4S2;E9P8A8
ges-1	Q04457
gfat-1	Q95QM8;Q19130
gfat-2	Q19699
gfi-1	Q94246
gfm-1	Q9XV52
gldc-1	Q21962;Q86LS6
glh-1	P34689
glh-4	O76743
gln-6	O02225
glod-4	Q09253
glp-4	Q9U1Q4
glrx-10	Q9N456
glrx-21	Q9N4P2;Q2AAC3
glrx-22	Q3Y400
glrx-5	Q9XTU9
glt-1	Q10901
gly-10	S6FN25;O45947
gly-3	P34678
gly-5	Q95ZJ1
gly-8	O45293
gop-3	P46576
got-1.2	Q22067
got-2.1	O01804
got-2.2	Q17994
gpb-1	D1MN68;P17343
gpd-2	P17329
gpd-3	P17330
gpdh-2	A7LPE6;P34517;Q7JMU1;A7LPE5
gpdh-3	P90795
gpx-2	U4PB05;O62327
gsk-3	Q9U2Q9
gsp-2	P48727
gspd-1	Q27464
gsr-1	Q93379
gst-26	Q9NAB4
gst-43	Q9N4H6
gstk-1	Q09652
gstk-2	Q18973
gta-1	Q21217;N1NVC4
gtbp-1	Q21351
guk-1	A5HU98;P91425
H20J04.9	Q4W5T6
H23N18.5	Q9TXZ7
H32C10.1	V6CLN3;Q9TYQ4;I2HA96
H34C03.2	V6CJY2;Q9TYY8
H43I07.1	A0A163VU72;A0A168H995;A0A168H9C2
hach-1	Q19278;Q8MNT7
haf-2	O02086
haf-3	O17895
haf-4	V6CLE7;Q9TZD9
haf-6	V6CLQ7;V6CKC7;Q9BL17
haf-9	Q8IA64;O44897
hap-1	Q9GYG4
har-1	Q09254
hars-1	P34183
hint-1	P53795
his-35	Q27485
his-39	Q22979
his-40	K7ZUH9
his-41	Q27484
his-57	J7SA65;J7S164
his-71	Q10453
his-72	H2L2K8;Q9U281
hmg-1.1	G5EFV4
hmg-5	Q94234
hmr-1	Q967F4
hmt-1	G5EFD4
hoe-1	O44476;U4PR60
hphd-1	Q9U2M4
hpo-12	A3QMB9
hpo-18	O16298
hpo-19	O16521
hpo-29	Q8WTL6
hpo-31	Q93795
hpo-34	Q93637;Q93636;K8FDY0;E3W743;Q6A2D2
hpo-8	O17040
hsp-1	P09446
hsp-25	Q5H9M9;Q17849;Q86GU1
hsp-3	V6CJ24;P27420
hsp-4	P20163;V6CL98
hsp-6	P11141
hsp-60	G8JYF5;P50140;V6CLG8
hsp-75	Q2L6Y6
htz-1	Q27511
hxk-2	Q9XU15
hyl-2	Q7Z139
iars-2	E2JL04
icd-1	Q18885
icd-2	Q86S66
icl-1	Q10663
idh-1	H9G2T3;H9G2T4;Q21032
idh-2	O17643
idha-1	Q93714
idhb-1	Q93353
idhg-1	Q20049
idhg-2	Q95YD8
ifa-4	P90900
ifb-1	Q19289
iff-1	P34563;G1K0V9;G1K0V8
iff-2	Q20751
iffb-1	G5EGT7
ifg-1	B5BM23;A0A486WX07;Q7JMF0;B5BM24;Q21531
ile-1	G5EDE8
ile-2	Q22170
ima-3	Q19969
imb-3	Q9N5V3
immp-1	Q9XVD2
immp-2	U4PRD7;Q9N371
immt-1	Q22505
immt-2	Q9XXN2
imp-2	P49049
inf-1	P27639
inx-12	O01634
inx-13	O44887
inx-15	O61786
inx-16	O61787
inx-5	Q23027
ipgm-1	G5EFZ1
ipla-6	Q8MXR3
irld-1	A0A168H459;A0A168H489;A0A164D3E0
irld-18	Q7YWP0
irld-3	P91205
irld-4	Q9XU44
iscu-1	O45948
isp-1	O44512
ivd-1	G5EEH6
jtr-1	Q9N4B5
K01G5.10	Q9BI82
K01G5.5	O17919
K01H12.4	Q21105
K02D10.1	P34492;A9Z1J6
K02F3.2	Q21153
K03B4.1	Q21174
K05C4.2	Q9XUU9
K06A5.2	O44551
K06G5.1	Q9XUT9
K07A1.10	P90915
K07A1.4	O01339
K07A1.5	O01340
K08C9.2	Q9XUT6
K08D12.3	Q966I7;Q8MXU9
K08F4.5	Q21354
K09E4.3	Q9NAP7;E5QCI5
K09F6.3	O16728
K11D2.5	Q7YTL5
K11H12.1	P91375
K11H12.8	U4PQU7;H2L016;P91373;U4PLI6
K11H3.3	P34519
K12C11.1	O44995;W6RXW2
K12C11.5	A4V4W5
K12H4.2	P34523
K12H4.5	P34526
kars-1	Q22099;Q95ZQ3
kat-1	Q22100
kdp-1	Q95PZ1
kin-19	P42168
kin-20	Q20471;A0A4V0IKI0;H9G2V4
kin-3	P18334
kmo-1	Q21795
lact-9	O62481;Q2HQM1
laf-1	D0PV95
lam-2	Q18823
lap-1	P34629
lap-2	Q27245
larp-1	D5MCN2
lars-2	Q23511;B3WFV4
lbp-3	Q20222;Q27GU2
lbp-4	Q23092
ldp-1	Q9GZE9
lea-1	H2FLK3;G5EFU3;A0A486WVD1;G5EGB8;H2FLK7;A0A486WUR9;H2FLK5;G5EBW6;A0A486WVH0;A0A486WXP6;G5EDH9;G5EEF0;H2FLL1;A0A486WWP8;A0A486WTP6;H2FLK8;H2FLK9
lec-1	O45904;P36573
lec-10	G5EBV4
lec-11	Q94215
lec-12	Q5ZR27;A0A0K3ASC7;A0A0K3AXP2;H2KZJ9;A0A0K3AUS0;A0A0K3ARW6;A0A0K3AVE8
lec-2	Q20684;G5EGB1
lec-3	Q8I4A5;Q8I4A4;Q95ZI4;Q8I4A3;Q09581;I2HAG1
lec-4	Q18625;Q9GNP5
lec-5	G5EFI4
lec-6	Q9N384
lec-8	Q09610
lec-9	G5EC10
lem-2	Q9XTB5
let-2	P17140
let-268	Q20679
let-630	Q9N584
let-716	Q18038
let-721	Q11190
let-754	P34346
let-767	C1P622;Q09517;S6FCZ1
letm-1	Q9XVM0;Q9XVL7
lfi-1	A0A5E4LZU4;A0A5E4LWV7;H2L0I3;H2L0I2;H2L0I4;A0A5E4M3N2
lipt-1	O45303
lmn-1	Q21443
lmp-1	Q11117
lonp-1	O44952
lonp-2	Q9XW87
lpd-5	Q9N4L8
lpd-7	Q95Y89
lpd-8	Q21915
lpd-9	D5MCR9;Q22641
lpl-1	A0A1N7SYX2
lron-7	A0A4V0IJI7;H2L0D5;Q21164
ltah-1.1	G5EFT4
lys-1	O62415
lys-10	O61518
lys-2	O62416
lys-4	Q20964
M01E5.2	O45691
M01G5.3	O76687
M03C11.3	H2FLG4;H2FLG5
M04B2.4	Q21504
M05D6.5	Q21524;B7WN91
M70.1	O45187;U4PFG4
M70.3	H2KZ85;Q965J8
mai-2	O44441
manf-1	Q9N3B0
maoc-1	Q19058
maph-1.1	P91859
maph-1.2	A9UJN7
marb-1	Q20062
mars-1	D3YT56;Q20970
mbf-1	Q9XTV4
mboa-6	O01925
mca-3	O76832;Q8MXS0;Q95XP5;U4PMD6;Q95XP6;B7CED8
mccc-1	O45430
mce-1	G5EEG4
mct-1	A0A0M7RE14
mct-2	Q9UAT3;A0A0M7RFF6;A0A0M7RDR8
mct-6	O17328
mcu-1	Q21121
mdh-1	Q9UAV5
mdh-2	O02640
mdmh-35	P45967
mek-5	Q8MXD9
mel-32	P50432
men-1	Q9U296
metl-17	P91862
mev-1	A0A0K3AU58;P41956
mff-2	P91344
mfn-1	Q23125
mics-1	A0A2C9C3M8;Q22638
micu-1	Q95PZ2
mig-6	O76840
miga-1	Q21096
miro-1	Q94263
misc-1	P90992
mlc-3	G8JY79;P53014
mlcd-1	Q20048
mlt-11	C1P660;H9G335;C1P658;O45881;C1P659;H9G336;B9WRT9;H9G334
mma-1	Q17974
mmaa-1	Q22111
mmab-1	Q18218
mmcm-1	Q23381
moa-1	C3JXD8
moc-5	Q20624;A0A2C9C3F0;A0A2C9C399
mogs-1	Q19426
moma-1	Q21154
mpc-1	Q21828
mpc-2	O01578
mpdu-1	Q20157
mppa-1	Q95XN2
mppb-1	Q23295
mpst-1	O17730
mpst-3	Q9XTW9;H9G340;H9G341
mrp-3	Q19048
mrp-4	G5EFP3
mrpl-1	Q7KPW7
mrpl-10	Q21083
mrpl-11	P34264
mrpl-12	O18180
mrpl-13	Q95QL2
mrpl-14	H2KZ52;Q20430
mrpl-15	Q9BPN6
mrpl-16	Q22140
mrpl-17	Q9N3F3
mrpl-18	P34378
mrpl-19	Q95Y83
mrpl-2	O45110;U4PFC3
mrpl-20	Q9NAG2
mrpl-21	Q6A575
mrpl-22	Q9XX18
mrpl-23	Q9GYS9
mrpl-24	P91353
mrpl-28	O76606
mrpl-30	Q9UA63
mrpl-32	Q04907
mrpl-34	O02220
mrpl-35	Q21454
mrpl-36	Q7YWY8
mrpl-37	O18199
mrpl-38	Q9BL86
mrpl-39	Q4W5T0
mrpl-4	O17005
mrpl-40	Q9TZ90
mrpl-41	P90993
mrpl-44	P34384
mrpl-45	Q95Y71
mrpl-46	C0VXV6
mrpl-47	Q2L6V2;Q2L6V1
mrpl-48	O44159
mrpl-49	Q21939
mrpl-50	Q22623
mrpl-51	Q22438
mrpl-53	Q7YX52
mrpl-54	O17839
mrpl-55	Q9TYJ8
mrpl-9	Q95X39
mrps-10	Q9XWV5
mrps-11	Q23155
mrps-12	Q9XTY5
mrps-14	P49391
mrps-15	Q9NAP9
mrps-16	Q10129
mrps-17	Q11189
mrps-18C	P49404
mrps-2	O17004
mrps-21	Q9GYI2
mrps-22	Q9U3Q0
mrps-23	P34748
mrps-24	Q688C0
mrps-25	Q9N361
mrps-26	Q95QS3
mrps-27	G5ECC9
mrps-28	Q9XWP0
mrps-30	O61818
mrps-31	Q09261
mrps-33	Q19685
mrps-34	Q21601
mrps-35	Q9NEI6;D4YWC8
mrps-5	Q93425
mrps-6	O61791
mrps-7	Q95Q11
mrps-9	P34388
mrrf-1	P91478
msa-1	D3YT23;P91844
msp-152	Q23519
msp-3	Q19832
msp-32	P53018
msp-33	P53019
msp-49	Q18461
msp-78	Q94053
msra-1	O02089
msrp-2	O44898
mtch-1	H2KYJ5
mtcu-2	Q20680
mtp-18	Q8T3C8
mtss-1	P34496
mtx-1	O45503
mtx-2	P34599
mua-3	P34576
mup-4	Q21281
mvk-1	Q65XX8;Q65XX9;Q9N4Z7;Q65XY0
myo-1	P02567
myo-2	P12845
nadk-2	Q9XXI5;Q9XXI6
nap-1	Q19007
nars-2	Q95PZ8
nas-11	Q21432
ncx-2	H2KYP4;Q8I7I7;H2KYP2;H2KYP3
ndk-1	Q93576
nduf-2.2	Q22800
nduf-5	Q9N3D9
nduf-6	Q19724
nduf-7	Q94360
nduf-9	Q9N3H3
nduo-1	P24887
nduo-4	P24892
nduo-5	P24896
ndx-3	Q23236
ndx-6	Q09297
ndx-7	P91148
ndx-9	B3GWC0;Q19427
nep-17	B6VQ96;O45569
nep-22	Q22763
nep-23	Q9U2T1
nex-1	G5EEA8
nfs-1	O61741
nft-1	O76463
nhx-2	Q8T5S1
nkat-3	Q8MP09;Q5FC69
nkb-1	Q93235
nkb-3	Q9XUY5;V6CLW5
nlp-4	Q93832
nlp-77	Q17698
nlt-1	Q23655
nnt-1	Q18031
noa-1	Q9U285;O18196
nol-56	Q21276
nol-58	O45012
nol-6	Q95XY4
npa-1	Q6R020;Q86S16;G5EF32
npp-12	P91495
npp-14	Q17602
npp-19	Q09601
npp-22	Q8I4N3
npp-9	Q86G90;Q21021
nra-2	A5JYX8
nra-4	H2KYE0
nrf-5	Q93796
nrfl-1	G5EDM4
nsf-1	Q94392;Q09EE7
nspc-10	Q8I4J0
nst-1	Q21086
nstp-5	E5QCI0;O02345
nsun-4	Q95XR2;X5LVB3;X5LQ37
nuaf-1	Q18726
nuaf-3	Q93931;B2MZC3
nucb-1	Q20384;Q8MQ51
nucl-1	O45181
nuo-1	Q17880
nuo-2	Q86NC2
nuo-3	O18236
nuo-4	Q21233;Q8MQ11
nuo-5	Q9N4Y8
nuo-6	Q23098
oatr-1	Q18040
odr-4	Q8I7F8
odr-8	Q94218
ogdh-1	U4PC51;O61199
ogdh-2	Q23629;F5GUD7
ola-1	E2JL06;P91917
osm-11	O45346
ost-1	P34714;U4PF73
ostb-1	P45971
ostd-1	P91390
oxa-1	O02207
oxy-5	A7DT45
pab-1	Q9U302
pab-2	Q19579;Q19581
pam-1	Q4TT88
par-5	N1NV25;P41932
parn-1	Q21412
pars-2	A5JYY0;Q1ZXS0;Q1ZXR9;O45869
pas-6	O44156
pat-10	G5EF37
pat-2	P34446
pat-3	Q27874
pat-4	Q9TZC4
pcbd-1	Q9TZH6
pcca-1	Q19842
pccb-1	Q8WQF1;Q20676
pck-1	O44906
pck-2	Q7JKI1;O02286;Q7JKI3;Q7JKI2
pck-3	Q9TYQ8
pcp-1	P34610
pcp-2	G5EFJ8
pcp-3	O02252
pcp-4	Q9GRV9
pdha-1	Q8I111
pdhb-1	O44451
pdhk-2	Q02332
pdi-1	Q17967
pdi-2	Q17770
pdi-3	G5ED07
pdi-6	Q11067
pdp-1	Q9N4M0
pdpr-1	Q9U300
perm-2	O44145
perm-3	Q9N4N3;V6CM14
perm-4	O44144
pfn-2	Q20025
pgam-5	Q09422
pges-2	Q21925
pgk-1	P91427
pgl-1	Q9TZQ3;Q304E5
pgp-2	A0A0K3AQN5;G5EDF9;A0A0K3AU66;A0A0K3AWK1
pgp-6	Q1ZXU6;Q22656;G1K0X0
pgp-7	Q22655
phb-1	Q9BKU4
phb-2	P50093
pho-1	Q19076
pho-14	O17373
phy-2	Q20065
pid-3	O76616
pigs-1	Q22496
plin-1	A8WHP8
pmp-1	Q18597
pmp-2	Q18598
pmp-4	O45730
pmp-5	H2L035;H2L034
pmt-1	Q23552;Q86NB3;H2KZF5
pmt-2	Q22993
pod-2	H2L0M0;Q7KQ29;Q9GZI3
poml-3	B1V898
ppgn-1	G5EDB6
ppm-2	P49596
ppw-1	Q8IG64;Q86NJ8;B3KLZ7
pqn-22	Q9TY23;V6CLV2;V6CJC4;H2KZA4;V6CJD2;V6CLV6;V6CLR2;V6CLQ4;V6CKI4;H2KZA3;V6CLU8;V6CLV0;V6CKH6;V6CLQ8;V6CLW0;V6CJC7;V6CKJ1;V6CLU3;V6CLP8;V6CLT8
pqn-52	G4SL51;G5EER0;H2L044
prdh-1	O45228
prdx-2	A0A0K3AUJ9;Q8IG31;H2KZL7
prdx-3	Q21824
prx-1	A6ZJ67;G5ED99
prx-10	C0HKD7
prx-12	Q19189
prx-14	Q93930
prx-3	Q18027;Q18028
psd-1	Q10949
ptc-1	Q09614;A0A3P6N6C5
pud-1.2	G5EET8
pud-2.1	G5EBF3
pus-1	Q9XXN0;B1V8I7
pxmp-4	P91262
pyc-1	H2L2E4;O17732
pycr-1	Q21544
pyp-1	Q18680
qdpr-1	Q9XVJ3
R02D3.8	Q9TZZ9
R02D5.7	O62323
R02D5.8	A8WHS8
R02F2.9	Q95QC2
R04F11.2	Q21732
R04F11.5	Q8WQD7
R05D11.9	Q95ZR2
R05D3.12	U4PQV7;P34534
R07B7.10	Q21800
R07E3.1	Q21810;Q2L6U9
R07E4.3	Q21817
R07E5.15	O62342
R08D7.4	P30643;B2MZB2
R09E10.6	Q21871
R09F10.1	Q23030
R102.4	Q21890;C6KRK9;C6KRK8
R105.1	Q21897
R107.2	P32740
R10E9.2	Q21910
R119.2	O61710
R119.3	O61709
R12E2.13	O61793
R144.11	Q95QB7
R144.12	Q629J5
R144.13	Q304F0
R148.3	Q8ITY8;H2KZA5
R151.2	Q95QB6;Q6AHR3;Q9BI73;Q21994
R186.3	Q22013
R186.8	Q7YTL0
R31.2	Q1NZ17;A5Z2T8;Q22015;Q1NZ18
R53.4	Q22021
R53.5	Q22020
rab-1	Q9UAQ6;I7FW32
rab-10	Q94148
rab-11.1	O01803
rab-18	Q8MXS1
rab-39	Q18969
rab-5	I7FXD3;P91857
rab-7	Q23146;I7FN66
rab-8	I7F493;G5EFC1
rack-1	Q21215
rad-8	Q4W4Z2
ram-2	Q20136
ran-1	O17915
rars-1	Q19825;Q65ZK0;A5HU89
rars-2	Q18316
ret-1	B5U8N2;Q23187;G5ECZ2;Q23188;G5EDI2;Q7JLB0;Q7JLB1
rheb-1	P34443
rho-1	Q22038
ribo-1	Q9GZH4
ril-1	O17694
rla-0	Q93572
rla-1	P91913
rla-2	Q9U1X9
rme-2	O44191;V6CIR8
rnf-145	Q95Y82
rnst-2	O61887
romo-1	Q93511
rpia-1	P41994
rpl-1	Q95Y46;Q9N4I4
rpl-10	Q09533
rpl-11.1	Q94300;A0A131MBQ6
rpl-11.2	Q19162
rpl-12	P61866
rpl-13	P91128
rpl-14	Q9XVE9
rpl-15	P91374
rpl-16	Q27389
rpl-17	Q9BL19
rpl-18	O45946
rpl-19	O02639
rpl-2	Q9XVF7
rpl-20	O44480
rpl-21	P34334
rpl-22	P52819
rpl-23	P48158
rpl-24.1	O01868
rpl-25.1	P48162
rpl-25.2	Q20647
rpl-26	Q19869
rpl-27	P91914
rpl-28	Q21930
rpl-29	O45226;D3YT71
rpl-3	G5ECE5;P50880;G5EEC0
rpl-30	Q9XWS4;I2HAJ2
rpl-31	Q9U332
rpl-32	Q22716;B7WN95
rpl-33	P49180
rpl-34	A3QMC5
rpl-35	P34662
rpl-36	P49181
rpl-36.A	P48166
rpl-38	O17570
rpl-39	P52814
rpl-4	O02056
rpl-43	Q9U2A8
rpl-5	P49405
rpl-6	P47991
rpl-7	O01802
rpl-7A	Q966C6
rpl-9	Q95Y90
rpn-11	O76577
rpom-1	Q8WQA3;A5PEY3
rps-0	P46769
rps-1	P48154
rps-10	O01869
rps-11	Q20206
rps-12	P49196
rps-13	P51404
rps-14	P48150
rps-15	Q9XVP0
rps-16	Q22054
rps-17	O01692
rps-18	O18240
rps-19	O18650
rps-2	P51403
rps-20	Q8WQA8
rps-21	P49197
rps-22	A8WIR1;O17218
rps-23	Q19877
rps-24	Q1XFY9
rps-25	P52821
rps-26	O45499
rps-27	Q9TXP0
rps-28	Q95Y04
rps-29	P90983
rps-3	P48152
rps-30	Q18231
rps-4	Q9N3X2
rps-5	P49041
rps-6	Q9NEN6;I2HAF9
rps-7	Q23312
rps-8	V6CM07;P48156
rps-9	Q20228
rsp-1	Q23121
rsp-2	Q23120
rsp-3	Q9NEW6
rsp-6	Q18409
rsp-8	Q9XTZ2;G3MU77
sac-1	Q93641
sago-2	A0A0U1RML6;A0A0U1RML5
sams-1	O17680
sars-2	G5EF77;U4PQY8
sax-7	Q53U86;W6RRX6;Q53U87;Q4PIU9;Q18100;W6RTH3
sca-1	A8WI68;Q9XU13;G5EEK8
scm-1	X5M914;G5EED5;X5M5X6
sco-1	Q17557
scpl-4	A0A486WU22;Q22647
sdha-1	Q09508
sdha-2	O44954
sdhb-1	Q09545
sdhd-1	O62215
sec-11	Q9N3D0
sec-12	Q21115
sec-22	Q94241
sec-61.G	Q19967
selt-1.1	Q9U3N5
sft-1	Q9N5N8;A0A0K3AUV4
sft-4	Q18864
sfxn-1.5	Q22161
sfxn-2	Q09972
sfxn-5	Q5FC79;A0A131MBC0
sip-1	Q20363
sir-2.2	Q20480
skpo-3	H2KZ53;Q95QH5
slrp-1	Q18724
snr-3	M1ZJ32;Q10013
snr-6	Q9XTU6
snx-3	Q9XW41
sod-2	P31161
sod-3	P41977
spc-1	Q21408;G4S034
spcs-1	O44953
spcs-2	Q9XWW1
spcs-3	P34525
spg-7	Q9N3T5
spl-1	Q9Y194
spl-3	A0A2X0T211;Q966E7;U4PBG7
spp-10	Q4JFH6;Q18276
spp-17	Q8WSN3
spp-23	Q6AW11
spt-16	Q9N5R9
spt-5	Q21338
sptl-1	A0A0K3ARH7;P91079
sptl-2	Q20375
sptl-3	Q9XVI6
sqrd-1	A0A061ADY3;O62133;M1ZJZ0;C6KRP5;M1ZJU1;C6KRP6
srp-7	Q6QUQ6;Q6QUQ5;A9Z1L1;G5EBT3
stc-1	Q20752
stim-1	G5EF60
stl-1	H2FLJ1
stt-3	P46975
suca-1	P53588
sucg-1	P53589
sucl-1	P53596
sucl-2	O02642
sun-1	Q20924
suox-1	Q9XTQ8;Q564P9
sur-5	Q21166
swt-7	O44620
syx-5	Q20797
syx-7	O62236
T01D3.6	G5EDT4;G5EEP7
T02H6.11	Q9N5E4
T03F6.6	Q8WQD3
T03F7.7	Q8I4G3;Q9XVU9
T04F3.4	Q22159
T05E12.6	O45754;A5JYX7
T05E7.1	O01862
T05F1.8	Q9XUR1
T05G5.5	E5QCF7;P34558;E5QCF6;E5QCF8
T07C4.3	Q22290;Q9U376
T07D3.9	H2L0J4;O16725
T07E3.3	Q22312
T08B6.4	O44527
T08H10.3	A0A1C3NSN2;Q22349
T09A5.15	Q7YTK7
T09A5.5	P45965
T09B4.5	O02155
T09B4.8	O02158
T09F3.2	G5EEG6
T09F3.5	Q7YTF8
T10B11.5	Q9TZH9
T10B11.6	Q9TZH8
T10E9.4	O01600
T10F2.2	Q10050
T12B3.3	Q9UAW8
T13H5.8	Q95QB1
T14G8.3	Q22515
T16A9.5	Q22524
T18D3.9	Q7YWV6
T19B10.2	Q22562
T19C3.5	Q10011
T20B12.3	P41843
T20B3.1	A0A486WVT5;Q9XUN8
T20D3.5	O01256
T20D3.6	O01257;S6F503
T20H4.5	Q22619
T21C9.6	Q22649
T21H3.1	H2KZV5;Q4W525
T22B7.7	Q23044
T23B5.4	E5QCJ3;Q7YWT5
T23B7.2	Q3S1M0
T23F11.2	Q22694
T23G11.11	B2MZC4
T24B8.3	Q22719;E3W731;Q7JLZ9
T24C12.3	Q22721
T24H7.2	Q22758
T25B9.1	Q22768
T25C12.3	G5ECR0
T26C12.1	O61856
T27E7.1	O45855
T27E9.2	O45864
T28D6.6	G5EGL2;G2HK05
taap-1	Q21525
taco-1	Q965T4
tag-10	G5EER7;A0A131MBC3;G5EG67;A0A131MCY4
tag-131	Q9XXA7
tag-18	Q22508
tag-196	O16454
tag-280	Q9U3J2
tag-281	Q9U3J3
tag-307	Q95PW5
tag-353	Q93559
tars-1	Q86D21;P52709
tat-4	Q7JPE3
tat-5	A0A7I9BBC6;G5EBH1;G5EE81;G5EGE0
tba-1	O18688;H2L2E8;Q17409
tba-2	P34690
tbb-1	O17921
tbb-2	P52275
tbh-1	Q9XTQ6;A0A0K3ATC0
tcc-1	Q9GRZ9
tct-1	Q93573
test-1	U4PLP4;O44466
tfbm-1	P91424
timm-17B.1	O44477
timm-23	Q9XVQ2
tin-10	Q9Y0V6
tin-13	O45319
tin-44	O02161
tin-9.1	Q17754
tin-9.2	Q9Y0V2;J7SF95
tkt-1	O17759
tmed-1	Q21336
tmed-10	Q20546
tmed-3	O44738
tmed-4	Q9U1Z4
tmem-131	Q18264
tmem-135	Q95QD1
tofu-1	O17608
tofu-7	Q23486
tomm-20	Q19766
tomm-22	O17287
tomm-40	Q18090
tomm-7	P34660
tomm-70	Q02335
top-3	O61660
tpp-2	Q09541
tram-1	Q9XXK7;Q9U3P5
trap-1	Q95XT5
trap-2	Q22169
trap-3	Q95XS1
trap-4	Q9U238
tre-2	V6CKD9;Q7K866;Q9GYK9
tric-1B.1	Q9NA75
trx-2	Q17424;G3MU08
trxr-1	V6CLN2;Q17745
trxr-2	P30635
tsfm-1	Q20819
tsn-1	Q19328
tspo-1	C7FZU5;B3WFW9
ttn-1	A0A2I2LDV7;A0A2I2LG61;A0A2I2LDV4;A0A2I2LDX0;A0A2I2LDV8;A0A2I2LG13;A0A2I2LDW1;G4SLH0
ttr-12	Q9XV18;E1B6V6
ttr-16	P55955
ttr-18	Q17473
ttr-2	P34500
ttr-24	Q9XXR4;H2KMI9
ttr-36	Q45EK1
ttr-44	Q18878;E3W741
ttr-45	Q2EEM8
ttr-46	Q22285
ttr-5	Q03575
ttr-51	O62289
ttr-6	O17345
ttr-9	O17635
tufm-1	G5ECM6
tufm-2	G5EDF5
txdc-12.1	Q9NA78
txdc-12.2	Q9N5S7
txt-6	H2L073;B1GRJ8
tyr-4	O01497
uaf-1	P90978
uaf-2	Q9U2U0;A0A0K3AXF6
ubc-18	Q21633
ubl-1	P37165
ubq-1	P0CG71
ubq-2	P49632
ubxn-4	P34631
ucp-4	O01883
ucr-1	P98080;A0A2C9C3F6;A0A2C9C366;A0A2C9C3L5
ucr-11	Q8MXI1
ucr-2.1	G5ED31;G5EDD1
ucr-2.2	Q22370
ucr-2.3	Q9TZ33
uda-1	Q9XU84
ufbp-1	P34623
ufl-1	Q17750
uggt-1	Q9GPA0
ugt-12	O01614
ugt-13	Q9TXZ6
ugt-16	G5EGK7
ugt-19	Q9TYY5
ugt-22	Q9U3Q6
ugt-23	Q0G821;Q93242
ugt-26	B1Q250;H2KYQ0
ugt-29	H2L0C9
ugt-46	A0A2K5ATY0;Q10941
ugt-47	Q21706
ugt-49	Q17399
ugt-5	Q23336;Q8I4B6
ugt-58	Q20086
ugt-60	P34317
ugt-62	Q21603
ule-3	Q18947
ule-4	O62053
ule-5	Q9XWT3
unc-108	A0A2C9C379;A0A2C9C2Y0;O01577;I7FN62;A0A2C9C3C9
unc-132	H2L0N0;H2L0N1;A0A168H9Z7;O01619;Q95ZK4
unc-15	P10567
unc-17	P34711
unc-44	Q5TYL6;Q17490;Q17342;Q7JPJ9;V6CLS7;Q17341;V6CLR6;G5ECZ1;Q7JP86;Q17489;Q17344;Q5TYL5;Q8MQG0;Q17343
unc-50	Q10045
unc-52	U4PS79;G1K109;Q06561;H9G354;H9G351;H9G348;H9G353;H9G349;H9G350;A0A1T5HUZ1;G5EEI5;H9G352
unc-54	P02566
unc-59	Q9U334
unc-70	S6FN00;Q9U9J8;G5EG85;E0AHA7
unc-84	Q20745
unc-87	P37806;Q6LD30
vars-1	Q23360
vbh-1	Q65XX1;Q9N3F4;Q95XY1
vdac-1	Q21752
vem-1	Q7YZW5
VF13D12L.3	G5EDW8
vgln-1	Q17832
vha-10	P91303
vha-11	Q9XXU9
vha-12	Q19626
vha-13	Q9XW92
vha-14	P34462
vha-16	Q95YD5
vha-19	Q9TYW1
vha-2	C0HLB3
vha-3	C0HLB4
vha-5	G5EEK9
vha-6	G5EGP4
vha-8	Q95X44
vig-1	H2KYR1
vit-1	P55155
vit-2	P05690
vit-3	Q9N4J2
vit-4	P18947
vit-5	P06125
vit-6	P18948
vpr-1	O44782
vps-32.1	Q18886
vps-4	Q9BL83
vwa-8	S6EZK7;Q19346
W01A11.1	A0A0K3AVX4;Q23068
W01D2.1	O62388
W02D3.12	Q8MQG6
W02D7.4	O17525
W02D7.5	O17526
W03D8.9	O45006
W03F11.4	O01777
W03F8.3	O44568;V6CLB4
W04C9.2	Q9TZE0
W05F2.3	Q9TYT8
W05H9.1	L8E833;Q23179
W08E12.7	Q9N5B3
W08F4.3	O02109
W09C3.7	P91532
W09D10.4	O18183
W09G3.7	G5EEZ1;Q7YTU8
W10C8.5	O45011
wah-1	Q8HJ11;Q9U229;K8ESD4
xpo-1	Q23089;Q8MPS6
Y105C5B.18	Q9NAM3
Y105E8A.11	Q9NEY7
Y105E8A.2	Q9NF22
Y105E8A.20	B3KYC0;Q8WQA1
Y106G6D.8	Q7K7C1
Y106G6H.8	Q9U2Z9
Y111B2A.2	Q9BHL9
Y113G7C.1	Q9XWA6
Y116A8C.27	Q9U2U3;D3NQA8
Y116A8C.30	E8MDW0;Q9U2S7
Y11D7A.10	H8ESF0;H8ESE9;Q9U2R7
Y16B4A.2	K8ESM2
Y17G7B.3	Q9XXJ1
Y17G9B.5	Q9N580
Y18D10A.3	Q9XW15
Y22D7AL.10	Q965Q1
Y25C1A.13	Q9TYL2
Y32F6A.5	G5EDP0
Y32H12A.7	Q9N534
Y37D8A.2	Q9XWV2
Y37D8A.5	Q9XWW4
Y37E3.17	H2L0N9;Q6AW03;A0A486WV52;A0A486WWC6
Y37E3.8	Q9BKU5;Q9BKU6
Y38C1AA.7	Q9N431
Y38E10A.22	E8MDV8;Q9NAI9;H2KMK6
Y38E10A.24	Q9NAI7
Y38F2AR.3	Q95XS3;U4PRW2;U4PF08;I2HAE1
Y39A1A.20	Q9XX30
Y39A1A.21	A0A0K3ARX5;Q9XX11
Y39B6A.1	Q9NES7
Y39B6A.3	A5HWB2;Q9NES9
Y39B6A.33	Q9NEU5
Y39B6A.34	Q8MYM9;J7SA57
Y39F10C.3	G4SN18
Y41D4A.4	U4PC73;U4PML6;U4PBU4;Q95Y24;U4PRX8
Y41D4A.6	U4PF27;U4PBV0;U4PRY3;U4PC78;Q95Y25;U4PMM1
Y43B11AR.3	Q9N3X3
Y43C5B.3	G5EDJ9
Y43F8A.2	Q9U2G6
Y43F8C.5	Q9XWP2
Y43F8C.7	Q9XWP1
Y45F3A.9	Q9XWY8
Y45G12B.3	A0A0M7RE22;Q9N4Z0
Y45G5AL.1	Q8WTM0;H2L0K4
Y46G5A.34	Q7YWP6
Y47D3A.21	Q9NAH4
Y47G6A.15	Q65XX4
Y47G6A.22	Q8MXS8
Y47G6A.7	Q9N3S9;Q6AW10
Y48A5A.3	U4PBY7;G4SP89
Y48C3A.3	Q9NAG5
Y48E1C.4	Q8I0Z2;Q8I0Z3
Y48G8AL.15	Q7KX00
Y49E10.4	Q9XTU8
Y4C6A.4	Q8MXU0
Y4C6B.1	Q9UB01
Y4C6B.7	V6CKD2;Q7YZG3
Y51H1A.3	Q9XWJ5;Q9XWJ6
Y53C10A.10	Q9XW47
Y53F4A.2	Q9NAC9
Y53F4B.14	H8ESH7;Q9NAA4
Y53F4B.39	Q95Q18
Y53G8AR.8	Q9N3G1
Y53G8AR.9	Q9N3F7
Y54F10AM.5	Q9BL03
Y54F10AM.8	Q9BL07
Y54F10AR.1	Q965T2
Y54F10AR.2	Q9N3C2
Y54G11A.17	C0Z3L6
Y54G11A.9	Q9XVZ9
Y54G9A.9	Q8I4C6
Y55F3AR.2	Q9N357
Y56A3A.19	Q9U241
Y56A3A.22	Q9U237
Y57A10A.29	Q9NA72
Y57G11A.2	G5EBG1
Y58A7A.1	D6RYD3;Q966A8
Y59E9AR.1	G5EBJ8
Y59H11AM.1	Q95XU7
Y62E10A.20	Q2HQK3
Y62E10A.6	Q9U1X0
Y62H9A.4	Q9XWT4
Y62H9A.5	Q9XWS6
Y63D3A.7	Q9XWG2
Y65B4A.8	Q9BL56
Y66D12A.7	Q9BI40
Y66H1A.4	Q9TYK1
Y67D2.4	Q9BKR1;G4SNS6
Y67H2A.7	A0A061ACY6;Q95PY9
Y69A2AR.18	Q95XJ0
Y69A2AR.19	U4PMU1;A0A4V0IL30;Q95XJ2
Y69A2AR.3	Q95XG6
Y69E1A.1	Q9XW39
Y69H2.3	A0A4V6M3C6;Q8I4B9;L8E6L7;L8EC36;Q8I4B8;Q9U1T6;A0A4V0IMV3;A8WI97;L8E811;Q9U1T5
Y71F9AL.9	Q9N4I3
Y71F9B.1	Q9N4G1
Y71F9B.2	A0A078BTI5;Q9N4G7
Y71G12B.10	Q95XN1
Y71G12B.25	Q95XM8;W6RYA2
Y71H2AM.4	Q9BL33
Y73C8B.3	Q9N4E2
Y73F4A.1	Q9XWC2
Y73F8A.12	Q9NA37
Y73F8A.14	Q9NA36
Y73F8A.27	Q9NA32
Y76B12C.3	Q9N4C6;U4PMQ9
Y7A5A.1	Q9XVZ2
Y82E9BR.3	Q9BKS0
Y92H12BL.1	W6RR04;Q8MXQ7
Y92H12BR.3	Q9BPN8
Y94H6A.10	Q75MI6
Y94H6A.8	Q9N2W7
Y95D11A.1	Q9U1P7
yars-2	Q8MPU1;H2KZL6
ymel-1	P54813
yop-1	Q9N4G8
ZC373.2	Q23258
ZC477.3	Q5WRS7;H2KZ71;H2KZ70
ZC506.1	Q09641
zig-11	Q9BPN5;A0A0K3AY85
zig-12	Q21465
zig-9	Q95Y79
ZK1010.2	G5EEZ0
ZK1055.7	O76449
ZK1073.1	O02485
ZK1098.11	G5EE42
ZK1128.1	Q09644
ZK1236.1	P34617
ZK1236.5	P34621
ZK1248.5	Q23414
ZK1307.1	A0A7I9BCB0;Q09359
ZK1307.8	G5EC87
ZK1320.9	Q09657
ZK287.7	Q23459
ZK470.2	Q23505;H2KZP7;Q4JFH7
ZK512.8	P34646
ZK546.4	Q23522
ZK550.3	O62512
ZK550.5	O62514
ZK550.6	O62515
ZK6.11	H2L0Q1;Q6EZG8
ZK616.3	V6CKQ0;V6CJI3
ZK637.12	P34658
ZK637.15	Q23556
ZK637.2	P30629
ZK673.2	Q09629
ZK686.3	P34669
ZK809.3	Q23597
ZK813.3	Q23604
ZK858.6	B3WFW5;Q7YTF9
ZK892.5	G5EBY4
ZK973.11	Q9N4L6
zmp-4	A0A3B1E3U1;Q23227
zyg-12	Q23529
cox-5B	P90849
cyp-14A5	Q27531
col-3	G5EDG6
hsp-90	Q18688
eef-1A.1	P53013
eef-1A.2	P53013
his-1	P62784
his-2	K7ZUH9
his-3	P09588
his-4	Q27894
his-5	P62784
his-6	K7ZUH9
his-7	P09588
his-8	Q27894
his-9	K7ZUH9
his-10	P62784
his-11	P04255
his-12	P09588
his-13	K7ZUH9
his-14	P62784
his-15	P04255
his-16	P09588
his-17	K7ZUH9
his-18	P62784
his-19	P09588
his-20	Q27894
his-21	P09588
his-22	Q27894
his-25	K7ZUH9
his-26	P62784
his-27	K7ZUH9
his-28	P62784
his-29	P04255
his-30	P09588
his-31	P62784
his-32	K7ZUH9
his-33	P09588
his-34	P04255
his-37	P62784
his-38	P62784
his-42	K7ZUH9
his-43	P09588
his-44	P04255
his-45	K7ZUH9
his-46	P62784
his-47	P09588
his-48	Q27876
his-49	K7ZUH9
his-50	P62784
his-51	P09588
his-52	Q27894
his-53	P09588
his-54	Q27894
his-55	K7ZUH9
his-56	P62784
his-58	Q27876
his-59	K7ZUH9
his-60	P62784
his-61	P09588
his-62	Q27876
his-63	K7ZUH9
his-64	P62784
his-65	P09588
his-66	Q27876
his-67	P62784
his-68	P09588
msp-10	P05634
msp-19	P53017
msp-31	P53017
msp-36	P05634
msp-40	P53017
msp-45	P53017
msp-50	P53017
msp-51	P53017
msp-53	P53017
msp-55	Q17856
msp-56	P05634
msp-57	Q17856
msp-59	P53017
msp-64	P53017
msp-65	P53017
msp-76	P05634
msp-77	Q9TVW5
msp-79	Q9TVW5
msp-81	P53017
msp-113	P53017
msp-142	P53017
bckd-1B	Q93619
cyp-35C1	G5ECD0
C15C8.4	G5EF26
cyp-25A2	Q27476
mans-2	Q18788
slc-25A26	Q18934
eral-1	Q09523
cyp-37A1	Q9XVA6
slc-25A18.1	Q93540
cox-7C	O18687
slc-25A42	Q93717
slc-25A32	Q21084;A5JYR3
lias-1	Q21452
slc-25A21	O62347
mrps-18B	Q22470
mecr-1	O45903
slc-25A46	Q9U2J0
Y54G9A.7	G5EC67
sec-61.A	O18239;G3MU88
slc-30A5	Q8WQB6
scav-1	Q11124
pud-1.1	G5EET8
pud-2.2	G5EBF3
cox-6C	O76367
slc-25A18.2	Q20847
slc-25A10	G5EE96
R05D3.6	P34539
R05D3.9	P34542
der-2	Q21997
mrps-18.C	Q22483
slc-46A	Q9UAZ6
sec-61.B	Q95XS2
Y54G2A.18	G5EBI0
Y59E9AR.7	G5EBJ8
cox-6B	Q9BL34
slc-30A9	Q3V5J4
Y119D3B.14	Q95Y73
ZC262.5	P34539
mrps-18A	Q95PY4
						(5	domains),	Laminin	B	(Domain	IV)	(2	domains),	Laminin	G	domain	status:Partially_confirmed	UniProt:Q06561	protein_id:CAB07708.1
