# Supplementary material for: Mitochondrial Proteome Reveals Metabolic Tuning by Restricted Insulin Signaling to Promote Longevity in Caenorhabditis elegans
Source: Biology (Basel). 2025 Mar 9;14(3):279. doi: 10.3390/biology14030279 (PMC11940386; doi:10.3390/biology14030279)
Supplement: Supplementary file 1 [file biology-14-00279-s001.zip › Table S2. Differentially Expressed Proteins in daf-2 mutant.xlsx]

## Sheet: up-list
134 up-regulated proteins
Gene.name	Uniprot ID	Fold change	FDR
B0334.3	Q17475;Q17474	1.55839	0
psd-1	Q10949	1.29487	0.00195771
B0395.3	Q17499	1.56562	0
B0495.5	Q09214	1.44244	0.0202178
C01G10.7	Q93167	1.3627	0
C05C8.1	O16314;A6PVA5	1.55801	1.92479e-05
mel-32	P50432	1.29189	0
gei-7	Q10663	2.06896	0
sod-3	P41977	2.31715	0.002466
nnt-1	Q18031	3.66612	0
C16A3.10	Q18040	1.50908	0
dhs-6	Q09979	1.4347	0
C18E9.4	Q18095	1.28214	0.000961978
cpr-6	P43510	1.33249	0.0304015
ech-1	Q8IG69	1.28633	0
C30F12.7	Q95YD8	1.54816	0
C33A12.7	O17636	2.27816	0.00313823
C33F10.14	Q5DX36	1.27156	0.0446504
C41G7.9	C7FZU5; B3WFW9	1.53525	0.000395778
pmp-1	Q18597	1.30327	0.0193906
pmp-2	Q18598	1.5158	0.009502
lec-4	Q18625;Q9GNP5	1.83547	0.0335902
gsr-1	Q93379	1.26474	0.0180362
C48B4.1	P34355	2.24013	0
cdr-2	G5ECX9	1.32438	0.0007261
pyc-1	H2L2E4;O17732	1.26841	0
gstk-2	Q18973	1.53634	0.00175251
mce-1	G5EEG4	1.52994	8.88931e-05
maoc-1	Q19058	1.59548	0.00123805
alh-9	P46562	1.40827	0
sqrd-1	A0A061ADY3;O62133;M1ZJZ0;C6KRP5;M1ZJU1;C6KRP6	4.23597	0.0163658
F08A8.2	O62137	1.76569	1.92479e-05
F08A8.4	O62139	1.59819	0.0179607
F09B12.3	O62146	2.3919	0
sod-2	P31161	1.49958	0
F10G8.9	Q6A1T5;Q93458	1.27462	0.0276985
F21C10.10	Q19660	2.55227	0.00427604
F22B8.7	O45394	1.96939	0.00559138
col-140	Q19813	2.77632	0.0149498
pcca-1	Q19842	1.6131	0
cpz-1	G5EGP8	1.39486	0.00340997
F33H2.6	O62216	1.42237	0.00110189
mlcd-1	Q20048	1.49877	0.0173473
F35G2.2	Q20062	1.32091	0.000905722
F37C4.6	U4PML1;O61196	1.29682	0.00147345
F40A3.3	O16264;A0A0K3ASH2	1.49672	0.000860142
acs-11	Q20264	1.57731	0
F41C3.5	P52717	1.46057	0.000105864
col-139	Q20282	2.88058	0.0132591
sip-1	Q20363	3.91546	0
F43E2.7	H2KYJ5	1.49942	0
F46H5.3	Q10454	1.60232	0.00215405
pccb-1	Q8WQF1;Q20676	1.47306	0
F53C11.3	Q93761	1.50139	7.22171e-05
aco-2	P34455	1.31307	0
F56H1.6	Q4W4Z2	1.38828	0
sun-1	Q20924	1.2652	0.0338802
F58F9.7	Q20992	1.77584	0.00431468
F59F4.1	Q93839	1.56497	0.0173473
gta-1	Q21217;N1NVC4	1.31266	0
dhs-12	G5EG13	1.40257	0.00528087
K09H11.1	O01590	1.44222	0.000578634
K11G12.5	G5EE96	1.3323	0
K11H12.8	U4PQU7;H2L016;P91373;U4PLI6	1.54445	0.000350945
cpz-2	P92005	3.66547	0.00105749
M05D6.6	Q21525; A0A2G5UYE3	1.26356	0.000325734
gbh-2	Q21526	1.63446	0.0473345
ech-4	Q09603	1.43486	0
lec-8	Q09610	1.34743	0.00547315
prdx-3	Q21824	1.30876	0
cpt-2	A0A061AL65;G5ECS9;G5EFE6	1.2808	0
asp-4	Q21966	2.38044	0
R53.5	Q22020	1.70896	1.92479e-05
R57.1	P91406	1.9779	0.0402198
pmp-4	O45730	1.42538	0.0353072
qdpr-1	Q9XVJ3	1.61482	0.0027033
acdh-10	Q22347	1.41388	0
T09F3.2	G5EEG6	1.31829	0.0129174
T09F3.5	Q7YTF8	1.30091	0.00585326
pcbd-1	Q9TZH6	1.4208	0.0187729
T10B11.6	Q9TZH8	1.33599	0.000377676
acdh-7	Q22781	1.48964	0
dhs-30	Q65ZI3	1.4226	0.00122644
T25G3.4	P90795	1.35068	0
VF13D12L.3	G5EDW8	1.42837	1.92479e-05
W01A11.1	A0A0K3AVX4;Q23068	2.18126	0.00260177
app-1	O44750	1.30053	0.0373524
Y106G6H.5	Q9U300	1.37488	8.88931e-05
bca-2	D3NQA9;D3NQB0;A0A0K3ARK9;Q8I102;Q2YS41	1.60957	0.00294402
Y17G7B.3	Q9XXJ1	1.46733	0.012052
Y25C1A.13	Q9TYL2	1.59841	0
dhs-9	Q9N538	1.56143	0.00569899
Y37D8A.2	Q9XWV2	1.4749	0
dct-16	Q9XX57;D4YWC3	1.35209	0.0163521
Y39B6A.1	Q9NES7	1.42257	0.0141772
acdh-11	Q9XWZ2	1.3713	0
Y45G12B.3	A0A0M7RE22;Q9N4Z0	1.27496	3.7264e-05
Y48C3A.3	Q9NAG5	1.32813	0
Y54F10AM.8	Q9BL07	1.96961	0.00231822
ctl-2	Q27487	1.87065	0
fln-1	D0IMZ8;U4PM04;U4PBJ9;U4PRA0;U4PEE8;U4PEE3;D0IMZ5;U4PB53;H2B4N3;U4PM09;U4PR97;D0IMZ6;U4PBK4;H2B4N0;U4PEF1;H2B4N4;D0IMZ7;U4PM01;U4PB58;U4PR92;H2B4N5;Q9TYW4	1.25073	0.00350776
Y71H10A.2	Q9TZL9	1.32274	0.000589438
acp-6	Q9GUF2	1.42231	0.00220929
Y73F4A.1	Q9XWC2	1.70477	0.0361025
clk-1	P48376	1.25567	0.003455
ZC477.3	Q5WRS7;H2KZ71;H2KZ70	1.32198	0.000876646
ZK1055.7	O76449	1.55013	1.92479e-05
ZK1098.11	G5EE42	1.47935	0.00460277
col-19	P18835;Q17333	3.56682	0.00528087
lec-5	G5EFI4	1.46577	0.0135185
ZK550.6	O62515	1.56414	0.00684144
trxr-2	P30635	1.53806	0.0020972
ZK688.3	P34678	1.263	0.00544033

## Sheet: dn-list
123 down-regulated proteins
Gene name	Uniprot ID	Fold change	FDR
B0250.5	Q9XTI0	0.786039	0
B0261.4	Q2L6V2; Q2L6V1	0.734664	0.046806
rpl-23	P48158	0.779392	0.000942
rps-0	P46769	0.779907	0
tag-320	Q11067; A8XBY4; G0N558	0.731694	0
ivd-1	G5EEH6	0.773058	0
C05C10.3	Q09450	0.59036	0
C05C12.5	Q17648	0.656343	0.036102
C05D11.10	Q11189	0.770926	0.006755
ugt-26	B1Q250;H2KYQ0	0.185179	0.04022
dap-3	G5EFC8	0.745346	0.003105
hsp-3	V6CJ24;P27420	0.710016	0
C17C3.1	Q9BIA9;B0M0L9;H2KYT6;H2KYT8;H2KYT7	0.481968	0.034917
sptl-1	A0A0K3ARH7;P91079	0.671625	0.023587
C24D10.6	O44133	0.773784	0.042093
C27H6.8	O17606	0.429262	0.011298
C34C12.8	Q18421	0.789531	1.92e-05
daf-21	Q18688	0.723702	0.014091
sams-1	O17680	0.366613	0.00657
rps-2	P51403	0.770566	0
acdh-1	H2KZG6;Q8IAB6	0.310288	0
F02A9.4	P34384	0.792175	0.02886
rpl-11.2	Q19162	0.727655	0.01097
F08F3.4	Q22945	0.653287	0
dhs-25	Q19246	0.455246	0
F09F7.4	Q19278; Q8MNT7	0.617645	0
F11C1.5	Q19346; S6EZK7; A0A2G5SWA8	0.673543	0
elo-2	Q9XVQ9	0.484972	0.04465
ddo-2	Q19564	0.369689	1.92e-05
F25B5.5	Q09316	0.721212	0.029585
rla-0	Q93572	0.78082	1.92e-05
acdh-9	Q95YB2	0.714797	0
rpl-26	Q19869	0.773149	0.001852
F32D8.12	Q8I4K2;Q7JLI9;Q7JLJ0	0.592502	0.00079
rps-15	Q9XVP0	0.753408	0.001298
folt-2	O45166	0.399525	0.036486
rpl-36	P49181	0.791313	0.006287
rps-9	Q20228	0.796587	0.001996
hsp-4	P20163;V6CL98	0.79854	0
F48E3.3	Q9GPA0	0.757168	0.000898
F54D5.12	G5EE46	0.626237	0
rps-12	P49196	0.76384	0.008251
tsfm-1	Q20819	0.794677	0.000934
rps-27	Q9TXP0	0.765172	0.004019
rps-1	P48154	0.758049	0.014234
inf-1	P27639	0.653398	0.014055
dct-18	O62277	0.699802	0.000266
cri-3	Q21018	0.799131	0.01492
pdi-3	G5ED07	0.694679	0
bcat-1	P54688	0.705241	0
dsc-4	G5ECG7	0.713401	0
calu-1	G5EBH7;H2L0I1	0.778976	1.92e-05
rpl-28	Q21930	0.708465	0.044833
R12E2.13	O61793	0.766395	0.023818
R148.3	Q8ITY8;H2KZA5	0.786041	0.012892
rpl-6	P47991	0.755744	0
mboa-6	O01925	0.615271	0.039517
rps-16	Q22054	0.793373	0.01115
T01D3.6	G5EDT4;G5EEP7	0.749586	0.018773
kars-1	Q22099;Q95ZQ3	0.727281	5.55e-05
cpl-1	O45734	0.737407	0.000454
rps-5	P49041	0.768746	0.000649
T05E11.3	Q22235	0.761513	0
imp-2	P49049	0.706068	0.005023
ech-6	P34559	0.636899	0.000396
T07D3.9	H2L0J4;O16725	0.386487	0
rps-17	O01692	0.787705	0.000123
T09B4.9	O02161	0.796274	3.73e-05
T10F2.2	Q10050	0.789516	0.015383
T14G8.3	Q22515	0.691076	1.92e-05
dnj-20	Q8MPX3	0.718098	0.000396
rpl-32	Q22716;B7WN95	0.71973	0.00034
T26C12.1	O61856	0.796952	0.002992
T27E7.1	O45855	0.750334	0.034444
fat-2	A0A061AJ35;G5EGA5	0.723421	0.002942
ret-1	B5U8N2;Q23187;G5ECZ2;Q23188;G5EDI2;Q7JLB0;Q7JLB1	0.599892	0.013232
Y105E8A.11	Q9NEY7	0.629161	0.009242
Y22D7AL.10	Q965Q1	0.775492	0.002834
hsp-60	G8JYF5;P50140;V6CLG8	0.787628	0
rpl-7A	Q966C6	0.69634	1.92e-05
Y37E3.8	Q9BKU5;Q9BKU6	0.796428	0.010381
crt-1	P27798	0.689318	0
Y38F1A.6	Q9U2M4	0.538628	0
Y50D7A.9	Q965T4	0.708514	0.047183
Y54E10A.7	Q9N3F3	0.76976	0.014378
Y57G11C.15	O18239; G3MU88	0.734976	0
dpm-1	Q9TYJ7;U4PF58	0.663513	0.011866
fat-1	Q9NEQ0	0.582421	0.007521
rps-6	Q9NEN6;I2HAF9	0.722174	0.010353
rpl-1	Q95Y46;Q9N4I4	0.724269	0.000171
trap-1	Q95XT5	0.617028	0
rps-7	Q23312	0.762532	0.008139
ubq-2	P49632	0.798991	0.039242
ccdc-47	Q23382	0.726351	0.016892
ZK370.8	Q02335	0.753221	0
ZK512.8	P34646	0.731503	0.009948
rpl-35	P34662	0.789751	0.024471
ZK686.3	P34669	0.784543	0.021245
