# Supplementary material for: Mitochondrial Proteome Reveals Metabolic Tuning by Restricted Insulin Signaling to Promote Longevity in Caenorhabditis elegans
Source: Biology (Basel). 2025 Mar 9;14(3):279. doi: 10.3390/biology14030279 (PMC11940386; doi:10.3390/biology14030279)
Supplement: Supplementary file 1 [file biology-14-00279-s001.zip › Table S3. Differentially Expressed Genes in Response to cpt-2 RNAi.xlsx]

## Sheet: up
Wormbase ID	log2FoldChange	pvalue
WBGene00011122	2.53029	1.58889e-112
WBGene00007458	0.812339	5.06881e-22
WBGene00009691	0.979002	2.69713e-10
WBGene00002019	0.959499	1.21032e-08
WBGene00002020	0.959499	1.21032e-08
WBGene00020509	0.627147	1.29037e-07
WBGene00001244	0.686253	1.66025e-07
WBGene00235094	1.19642	2.9667e-07
WBGene00271815	1.82227	6.76411e-07
WBGene00045038	0.9508	1.67217e-06
WBGene00010963	0.610435	2.5779e-06
WBGene00015683	0.702685	2.58113e-06
WBGene00011979	1.0056	2.63468e-06
WBGene00012664	0.748483	6.756e-06
WBGene00016845	1.24423	9.78138e-06
WBGene00021002	1.24551	2.16456e-05
WBGene00009892	2.33973	2.34502e-05
WBGene00007459	1.6521	3.70496e-05
WBGene00013803	0.710547	6.69157e-05
WBGene00001067	2.37785	0.000106173
WBGene00010007	0.584908	0.000126418
WBGene00021841	0.681437	0.0003495
WBGene00021171	0.607467	0.000421485
WBGene00010877	0.923763	0.000493978
WBGene00003404	0.610304	0.000495513
WBGene00009142	0.746766	0.000573464
WBGene00011916	0.694263	0.000577011
WBGene00010876	1.73886	0.00059335
WBGene00008394	1.85542	0.000594768
WBGene00015339	0.694078	0.000611728
WBGene00189961	1.25097	0.000645564
WBGene00013362	0.81485	0.000786184
WBGene00045276	1.83144	0.000800847
WBGene00014173	1.77112	0.00106486
WBGene00001678	0.671025	0.00115302
WBGene00016670	1.67812	0.0013568
WBGene00003092	1.16487	0.00163817
WBGene00002018	0.701454	0.00165005
WBGene00011059	0.889119	0.00171083
WBGene00017123	0.960342	0.00177319
WBGene00015671	0.961208	0.00192604
WBGene00044083	0.661876	0.0019379
WBGene00010909	0.839766	0.00200605
WBGene00017541	1.28259	0.00201082
WBGene00000606	1.94037	0.00209372
WBGene00003375	0.809228	0.00309723
WBGene00185078	0.619054	0.00320471
WBGene00002996	0.584359	0.00369329
WBGene00020783	1.06327	0.00379906
WBGene00002017	1.62069	0.00446358
WBGene00003958	0.582086	0.00479155
WBGene00006634	1.4225	0.00485788
WBGene00001074	1.35656	0.00530885
WBGene00007097	1.13043	0.00534826
WBGene00010065	0.942836	0.00637567
WBGene00009624	1.57799	0.00723341
WBGene00019426	1.09838	0.00732752
WBGene00017952	0.990616	0.00755162
WBGene00006563	0.622888	0.00773479
WBGene00302968	0.772398	0.00811387
WBGene00009621	0.993514	0.00813109
WBGene00019892	0.701431	0.00851487
WBGene00020700	0.789795	0.00862539
WBGene00005712	1.70395	0.00873297
WBGene00015340	0.626526	0.00887101
WBGene00013986	0.735133	0.00887522
WBGene00021677	0.763757	0.00920724
WBGene00022200	0.699365	0.00923965
WBGene00004994	1.2206	0.00989132
WBGene00017352	1.10907	0.0103839
WBGene00015172	1.06134	0.0104803
WBGene00009329	0.741082	0.0112572
WBGene00007107	0.710697	0.01153
WBGene00010267	2.20813	0.0118748
WBGene00017421	2.15154	0.0121211
WBGene00001816	0.654097	0.0126147
WBGene00003625	0.79544	0.012684
WBGene00017005	0.871651	0.0126864
WBGene00019304	1.17801	0.0127371
WBGene00022610	0.815319	0.012992
WBGene00018601	1.01746	0.0130017
WBGene00015841	0.765927	0.0133929
WBGene00006778	1.85128	0.0140552
WBGene00003602	0.643984	0.0155753
WBGene00001753	0.778833	0.0157549
WBGene00005016	1.89281	0.0161933
WBGene00007189	0.621491	0.0162252
WBGene00009995	0.908277	0.0170524
WBGene00005021	0.623488	0.0171218
WBGene00000082	0.921769	0.0174257
WBGene00011768	0.632522	0.0174292
WBGene00015471	1.92647	0.0174885
WBGene00000678	0.686249	0.0181687
WBGene00021583	2.08246	0.0183925
WBGene00044024	0.868792	0.0185451
WBGene00013872	0.703392	0.018774
WBGene00007950	1.72163	0.0188045
WBGene00044680	1.53179	0.0189608
WBGene00008648	0.629867	0.020308
WBGene00021614	0.878989	0.0203115
WBGene00018845	1.60862	0.022337
WBGene00000672	0.601645	0.0225372
WBGene00004347	0.990205	0.0227574
WBGene00015803	0.70033	0.0228224
WBGene00011641	0.965745	0.0228719
WBGene00013973	0.642586	0.0231516
WBGene00009576	1.30988	0.0238413
WBGene00012428	0.851301	0.0242528
WBGene00006741	0.90593	0.024561
WBGene00016269	1.00659	0.0250593
WBGene00016700	0.643048	0.02539
WBGene00045261	0.592014	0.0256318
WBGene00007390	0.592591	0.0270139
WBGene00020625	0.977489	0.0275019
WBGene00006546	0.666181	0.0275474
WBGene00001482	0.658207	0.0275816
WBGene00000618	1.3111	0.027863
WBGene00002176	0.899118	0.0279166
WBGene00018487	1.44022	0.0290931
WBGene00012107	0.81601	0.0293076
WBGene00001066	1.09278	0.0300247
WBGene00002146	0.739498	0.0304713
WBGene00000147	0.638988	0.0305266
WBGene00044466	1.19153	0.030572
WBGene00013960	1.454	0.0313664
WBGene00007708	0.645547	0.0326924
WBGene00001055	0.602815	0.0330893
WBGene00009673	1.05657	0.0331479
WBGene00019138	1.73137	0.0337037
WBGene00011648	0.638231	0.0348722
WBGene00022721	0.697103	0.0351837
WBGene00007903	1.20765	0.0356421
WBGene00012880	0.665305	0.0368279
WBGene00004811	1.40487	0.0370407
WBGene00011809	0.816517	0.0390245
WBGene00017038	1.47124	0.040357
WBGene00007598	1.6481	0.0405762
WBGene00020777	1.39188	0.040686
WBGene00008318	0.645502	0.0409846
WBGene00019622	1.38867	0.0412176
WBGene00016174	1.46691	0.0414853
WBGene00019986	0.873561	0.0416036
WBGene00012727	0.665285	0.0416369
WBGene00000649	1.54335	0.0416465
WBGene00303019	0.875676	0.0417215
WBGene00013819	1.50174	0.0419671
WBGene00020047	1.00094	0.0421251
WBGene00003978	0.60009	0.0422039
WBGene00011870	0.661101	0.042317
WBGene00008171	1.05146	0.0434518
WBGene00013708	1.0907	0.0437558
WBGene00001774	1.36043	0.0439268
WBGene00022791	0.604149	0.0443916
WBGene00018760	0.745354	0.0445636
WBGene00000169	0.585423	0.0447225
WBGene00020033	0.874287	0.0450558
WBGene00015936	0.985048	0.0466905
WBGene00271744	1.59119	0.0467263
WBGene00006955	0.887865	0.0470703
WBGene00015199	1.27212	0.0474109
WBGene00010059	0.803269	0.0483042
WBGene00016539	0.701326	0.048784
WBGene00009432	0.712406	0.0496589

## Sheet: down
Wormbase ID	log2FoldChange	pvalue
WBGene00015048	-1.3701	1.41701e-15
WBGene00003389	-0.799451	6.50199e-08
WBGene00007048	-0.626237	2.56617e-06
WBGene00007087	-1.01086	3.16573e-06
WBGene00003995	-1.06818	4.21599e-06
WBGene00004337	-0.594361	4.31464e-06
WBGene00002013	-2.614	4.51129e-06
WBGene00006796	-0.752592	4.95951e-06
WBGene00010629	-1.02781	6.13268e-06
WBGene00019432	-0.628619	1.42995e-05
WBGene00008396	-0.597571	1.59726e-05
WBGene00014165	-0.638891	2.72503e-05
WBGene00009957	-1.46249	3.55472e-05
WBGene00001443	-0.606326	4.14948e-05
WBGene00010960	-1.09593	4.30331e-05
WBGene00015581	-0.684202	4.4667e-05
WBGene00020781	-0.594131	5.31585e-05
WBGene00017274	-0.790342	5.32283e-05
WBGene00015057	-1.27238	6.02744e-05
WBGene00014218	-0.899402	6.46717e-05
WBGene00011415	-1.24876	7.35709e-05
WBGene00012241	-0.741893	8.76686e-05
WBGene00006419	-2.82734	9.25871e-05
WBGene00018707	-1.57227	0.000126884
WBGene00001901	-0.947501	0.000143993
WBGene00001923	-0.947501	0.000143993
WBGene00010620	-0.853123	0.000195178
WBGene00010676	-0.594575	0.000225015
WBGene00011503	-0.901396	0.000246462
WBGene00019830	-1.06223	0.000259862
WBGene00003844	-0.686005	0.000290829
WBGene00011532	-1.06166	0.000327169
WBGene00011904	-0.593951	0.000392929
WBGene00018017	-0.672329	0.000397964
WBGene00010357	-0.773742	0.00043969
WBGene00016944	-0.85701	0.00047004
WBGene00018148	-3.07478	0.000563862
WBGene00012398	-1.00937	0.000569178
WBGene00009947	-1.08351	0.000587126
WBGene00017695	-2.47023	0.000649569
WBGene00003392	-0.603513	0.000650098
WBGene00000959	-0.868325	0.000710209
WBGene00004186	-0.875243	0.000735508
WBGene00009163	-0.665739	0.000893505
WBGene00006578	-0.859126	0.00110485
WBGene00012139	-0.694516	0.00110881
WBGene00021977	-0.86458	0.00115243
WBGene00017605	-0.671389	0.00128913
WBGene00017855	-0.870806	0.00132472
WBGene00020263	-0.630104	0.00144266
WBGene00011006	-1.37634	0.00157215
WBGene00007771	-1.66005	0.00159395
WBGene00008341	-0.806173	0.00177198
WBGene00002184	-1.63051	0.00186734
WBGene00017773	-0.609926	0.00209989
WBGene00011917	-0.760128	0.002184
WBGene00016788	-0.80759	0.0022465
WBGene00016867	-0.605502	0.00233243
WBGene00010957	-1.0677	0.00313018
WBGene00016892	-0.71916	0.00360307
WBGene00014011	-0.627846	0.00385421
WBGene00019004	-0.797793	0.00428262
WBGene00195093	-0.715458	0.00447446
WBGene00012552	-1.34208	0.00477558
WBGene00008229	-1.16713	0.00482162
WBGene00019729	-0.96337	0.00501394
WBGene00022307	-0.59794	0.00516664
WBGene00019365	-0.864477	0.00550464
WBGene00001500	-0.625747	0.00627368
WBGene00015203	-0.604781	0.00653013
WBGene00018892	-0.692665	0.00717563
WBGene00017981	-0.638536	0.00772348
WBGene00011672	-1.07638	0.00790857
WBGene00302971	-0.897229	0.00807602
WBGene00005657	-1.37553	0.00820291
WBGene00013730	-0.636987	0.00840267
WBGene00002239	-0.841082	0.00842674
WBGene00007258	-0.652953	0.0085257
WBGene00011975	-0.776566	0.00866703
WBGene00013869	-1.1596	0.00887004
WBGene00001113	-0.729986	0.00909305
WBGene00021156	-0.993953	0.00988428
WBGene00001887	-0.866659	0.0113008
WBGene00016421	-0.608896	0.0119741
WBGene00011142	-0.71	0.0127038
WBGene00018092	-2.28082	0.012846
WBGene00015056	-1.47828	0.013196
WBGene00017233	-0.893085	0.013354
WBGene00018353	-1.14455	0.0134777
WBGene00007214	-1.22722	0.0136865
WBGene00016495	-0.643247	0.0137335
WBGene00015296	-0.671173	0.0138225
WBGene00086566	-1.09005	0.0140004
WBGene00013585	-0.965359	0.0142725
WBGene00019967	-0.667974	0.0142748
WBGene00007942	-0.702043	0.0143655
WBGene00010811	-0.766031	0.0149288
WBGene00018609	-0.608726	0.0155143
WBGene00012125	-0.765714	0.0157442
WBGene00009089	-0.922169	0.0158987
WBGene00018351	-1.06611	0.0162482
WBGene00009212	-0.695914	0.0164117
WBGene00020852	-1.17376	0.0167011
WBGene00003658	-0.970088	0.0168606
WBGene00010702	-0.780796	0.0184394
WBGene00016061	-0.622374	0.0185437
WBGene00001480	-1.28119	0.0191105
WBGene00020258	-1.85117	0.0197953
WBGene00021875	-0.714	0.0198818
WBGene00001864	-0.893755	0.0203083
WBGene00007201	-7.81353	0.0203289
WBGene00021321	-1.94364	0.0210295
WBGene00015167	-1.44975	0.0213628
WBGene00018755	-0.696182	0.0214845
WBGene00007906	-1.91467	0.021607
WBGene00000449	-1.21666	0.0220742
WBGene00007440	-0.582437	0.02242
WBGene00006609	-0.786193	0.0225657
WBGene00015488	-1.4831	0.023172
WBGene00016052	-0.607368	0.0231931
WBGene00013227	-0.588812	0.0240147
WBGene00016187	-0.912734	0.0241785
WBGene00011109	-0.791478	0.0250427
WBGene00044742	-1.92782	0.0250719
WBGene00008934	-0.990842	0.0254923
WBGene00016785	-1.30583	0.0259095
WBGene00012462	-0.772124	0.0277626
WBGene00017078	-0.72117	0.0279745
WBGene00022865	-0.660468	0.0281962
WBGene00013008	-0.718209	0.0285012
WBGene00007460	-0.656397	0.0292435
WBGene00001147	-3.08057	0.0303044
WBGene00001623	-1.04566	0.0306651
WBGene00004372	-1.41863	0.0307285
WBGene00018076	-0.67967	0.0313883
WBGene00012660	-0.943733	0.0314468
WBGene00015866	-0.663819	0.0319399
WBGene00019068	-0.604509	0.0321661
WBGene00000073	-0.605383	0.0331656
WBGene00019263	-0.856406	0.0343612
WBGene00007917	-0.602599	0.0346884
WBGene00015064	-0.669661	0.0369362
WBGene00015693	-0.783249	0.0390409
WBGene00017478	-0.735433	0.0390593
WBGene00019598	-1.12422	0.0391662
WBGene00006682	-1.46394	0.0413216
WBGene00019564	-0.99425	0.0415267
WBGene00044468	-0.762918	0.0416757
WBGene00011517	-0.964697	0.0424355
WBGene00015638	-0.60753	0.0425192
WBGene00016262	-1.49782	0.043069
WBGene00010545	-1.33257	0.0435972
WBGene00019074	-0.593741	0.0439999
WBGene00007849	-1.11737	0.0444027
WBGene00004885	-0.668238	0.0449802
WBGene00015352	-1.14481	0.0453167
WBGene00010947	-1.18732	0.0454242
WBGene00011723	-0.784117	0.0456323
WBGene00007404	-1.58909	0.046125
WBGene00017983	-0.75286	0.0464171
WBGene00001777	-1.32959	0.0466688
WBGene00000108	-1.10854	0.049375
WBGene00077693	-1.00366	0.0496827
WBGene00019997	-1.24664	0.0498178
