# Supplementary material for: Mitochondrial Proteome Reveals Metabolic Tuning by Restricted Insulin Signaling to Promote Longevity in Caenorhabditis elegans
Source: Biology (Basel). 2025 Mar 9;14(3):279. doi: 10.3390/biology14030279 (PMC11940386; doi:10.3390/biology14030279)
Supplement: Supplementary file 1 [file biology-14-00279-s001.zip › Table S4. Differentially Expressed Genes in Response to ech-4 RNAi.xlsx]

## Sheet: up
Wormbase ID	log2FoldChange	pvalue
WBGene00009691	1.71484	4.85222e-29
WBGene00007458	0.875958	2.18951e-25
WBGene00001153	1.51974	7.75843e-24
WBGene00011300	0.778222	1.10844e-10
WBGene00001244	0.831456	1.76097e-10
WBGene00012664	1.03669	2.28534e-10
WBGene00010877	1.5498	1.89202e-09
WBGene00012179	0.606575	2.92983e-09
WBGene00009142	1.15707	5.00473e-08
WBGene00010597	0.62679	9.89704e-08
WBGene00003616	1.0204	1.1303e-07
WBGene00020509	0.631613	1.13064e-07
WBGene00235094	1.2162	1.95621e-07
WBGene00002019	0.87246	2.70914e-07
WBGene00002020	0.87246	2.70914e-07
WBGene00011059	1.41212	3.29547e-07
WBGene00001156	0.838799	4.32349e-06
WBGene00020891	0.713536	2.1238e-05
WBGene00001303	0.601397	2.59811e-05
WBGene00001240	0.810414	4.29899e-05
WBGene00044083	0.848492	6.26326e-05
WBGene00002233	1.06075	6.35566e-05
WBGene00015683	0.595667	7.9485e-05
WBGene00011979	0.851229	8.52483e-05
WBGene00015339	0.764863	0.000155016
WBGene00002052	0.62019	0.000204575
WBGene00006563	0.853122	0.000217294
WBGene00007459	1.47761	0.000261495
WBGene00003958	0.733533	0.000342528
WBGene00000169	1.01101	0.000370117
WBGene00045038	0.71718	0.000385804
WBGene00015340	0.822601	0.000513156
WBGene00020700	1.00378	0.000728563
WBGene00018632	0.725216	0.000800374
WBGene00019154	0.639535	0.000910574
WBGene00020447	0.708696	0.00104205
WBGene00011916	0.663348	0.00106454
WBGene00000888	1.04681	0.001224
WBGene00017123	0.991557	0.00126067
WBGene00021263	0.805018	0.00223561
WBGene00010909	0.83072	0.00231819
WBGene00044024	1.10295	0.00245866
WBGene00010062	0.630915	0.00265061
WBGene00007107	0.814663	0.00364416
WBGene00017952	1.07088	0.00378866
WBGene00022200	0.775539	0.00381992
WBGene00002017	1.61904	0.00451396
WBGene00007390	0.750904	0.00471929
WBGene00022610	0.923962	0.00474059
WBGene00016458	0.678424	0.00524809
WBGene00008174	0.683693	0.00561565
WBGene00003375	0.761236	0.00565866
WBGene00002018	0.618367	0.00595927
WBGene00003704	0.930564	0.00641265
WBGene00018814	0.581673	0.0076063
WBGene00004987	0.603641	0.00782168
WBGene00008281	0.722279	0.00907747
WBGene00077526	0.586052	0.0091577
WBGene00017717	1.01675	0.00958253
WBGene00021149	0.774092	0.00974491
WBGene00022835	0.722192	0.0100562
WBGene00011768	0.683403	0.0101416
WBGene00000179	0.698071	0.0103469
WBGene00021296	0.592888	0.0115733
WBGene00021021	0.887943	0.0122162
WBGene00017756	0.672207	0.014116
WBGene00045261	0.648088	0.0144128
WBGene00007170	0.610259	0.0152198
WBGene00019060	0.609943	0.015324
WBGene00000145	0.826584	0.0172951
WBGene00006584	0.593591	0.0183216
WBGene00019892	0.632181	0.0186202
WBGene00011648	0.707959	0.0190525
WBGene00013531	0.749202	0.0191821
WBGene00010905	0.625668	0.0205227
WBGene00005021	0.606815	0.0208248
WBGene00044605	0.675042	0.0208315
WBGene00022721	0.748892	0.0235638
WBGene00022390	0.684627	0.0244222
WBGene00002176	0.919717	0.0247317
WBGene00002222	1.35575	0.0247475
WBGene00010771	0.792966	0.0260255
WBGene00015355	0.733368	0.0266139
WBGene00018731	0.631584	0.0283731
WBGene00012878	0.811521	0.0283835
WBGene00021758	0.66572	0.0299278
WBGene00021923	0.654287	0.030605
WBGene00017452	0.638383	0.0311091
WBGene00018957	0.603143	0.0322935
WBGene00012251	0.764991	0.0324511
WBGene00015939	0.738084	0.0326239
WBGene00018138	0.684548	0.0343293
WBGene00011181	0.693109	0.0344829
WBGene00011978	1.30301	0.0357286
WBGene00019280	0.59976	0.0367254
WBGene00009237	0.652866	0.0385873
WBGene00010065	0.71989	0.0403167
WBGene00018343	0.726192	0.0428888
WBGene00009734	0.718963	0.0429262
WBGene00021543	0.694606	0.044751
WBGene00003968	0.701616	0.0448199
WBGene00020783	0.747037	0.0469003
WBGene00003080	0.637351	0.0472339
WBGene00008963	0.723729	0.0489786

## Sheet: down
Wormbase ID	log2FoldChange	pvalue
WBGene00008396	-1.64718	2.61482e-26
WBGene00018459	-0.875875	4.08493e-23
WBGene00044201	-0.913189	3.16375e-17
WBGene00015048	-1.41504	3.03271e-16
WBGene00003786	-0.775934	5.10409e-16
WBGene00006959	-0.813072	5.54528e-16
WBGene00022382	-1.07014	2.99514e-15
WBGene00000668	-1.16494	3.1425e-12
WBGene00022245	-0.801252	5.27828e-12
WBGene00012140	-0.700271	1.8905e-11
WBGene00000733	-0.625162	5.80665e-11
WBGene00015660	-0.771581	1.43452e-10
WBGene00013489	-0.60754	3.29548e-10
WBGene00044471	-0.903334	2.46841e-09
WBGene00006602	-0.850291	3.6952e-09
WBGene00000551	-1.87334	1.30295e-08
WBGene00000673	-0.580264	2.32189e-08
WBGene00008922	-1.04921	3.67184e-08
WBGene00010357	-1.26666	6.37049e-08
WBGene00021977	-1.54212	9.55541e-08
WBGene00001500	-1.27025	2.8721e-07
WBGene00012139	-1.1217	4.73094e-07
WBGene00008850	-1.01331	6.24553e-07
WBGene00017274	-0.994047	7.19406e-07
WBGene00019967	-1.46464	8.8601e-07
WBGene00012398	-1.50363	1.31606e-06
WBGene00000715	-0.799937	1.88197e-06
WBGene00014165	-0.714567	3.51359e-06
WBGene00003389	-0.67423	4.20247e-06
WBGene00016788	-1.28298	4.73768e-06
WBGene00001443	-0.666581	8.02249e-06
WBGene00009163	-0.911483	1.00296e-05
WBGene00009947	-1.44304	1.2781e-05
WBGene00017964	-0.678817	1.49597e-05
WBGene00000712	-1.58924	1.60486e-05
WBGene00003995	-0.994983	1.71086e-05
WBGene00009957	-1.51924	2.1541e-05
WBGene00007087	-0.904259	2.59535e-05
WBGene00006578	-1.12758	3.42256e-05
WBGene00021491	-0.992392	4.18884e-05
WBGene00015057	-1.29545	4.94665e-05
WBGene00006796	-0.665406	5.21535e-05
WBGene00001993	-0.731657	7.55507e-05
WBGene00010470	-0.885031	8.3928e-05
WBGene00011733	-0.732396	9.99792e-05
WBGene00017970	-0.776572	0.000115924
WBGene00011503	-0.955965	0.000118313
WBGene00016391	-0.629719	0.000123985
WBGene00016061	-1.06608	0.000127908
WBGene00004296	-0.838065	0.000132924
WBGene00003392	-0.680845	0.000137369
WBGene00000073	-1.14736	0.000146417
WBGene00016892	-0.956725	0.00016893
WBGene00020259	-0.647882	0.000194035
WBGene00004003	-0.59425	0.000233248
WBGene00021354	-0.813024	0.00023758
WBGene00010620	-0.84243	0.000242286
WBGene00015581	-0.612979	0.000242405
WBGene00020263	-0.734214	0.000251587
WBGene00014011	-0.810635	0.000268938
WBGene00016435	-0.692708	0.000277886
WBGene00022848	-0.724616	0.000295054
WBGene00000520	-0.744689	0.000311092
WBGene00077761	-0.639484	0.000384962
WBGene00004121	-0.648278	0.000434218
WBGene00002021	-1.16664	0.000525054
WBGene00017336	-0.904802	0.00065406
WBGene00022887	-1.07614	0.000775413
WBGene00000796	-0.635245	0.000848065
WBGene00007414	-1.03017	0.000978631
WBGene00001008	-0.608771	0.000990755
WBGene00044113	-1.10175	0.00103076
WBGene00004322	-0.715792	0.00103436
WBGene00019429	-0.655069	0.00120551
WBGene00017605	-0.678023	0.00120892
WBGene00011102	-0.692428	0.00135919
WBGene00004101	-0.622227	0.00136994
WBGene00021875	-1.01199	0.00141135
WBGene00008602	-0.837245	0.00142143
WBGene00011415	-0.96988	0.00153272
WBGene00010629	-0.692239	0.00160468
WBGene00015692	-1.00312	0.00161805
WBGene00004051	-0.614613	0.00173842
WBGene00010957	-1.14409	0.00174437
WBGene00003011	-0.970572	0.00191697
WBGene00007989	-1.01995	0.00206648
WBGene00006944	-0.593618	0.0022653
WBGene00022307	-0.653567	0.00244661
WBGene00007412	-0.655425	0.00244845
WBGene00015017	-0.655658	0.00246021
WBGene00020315	-0.68653	0.00272371
WBGene00021183	-1.12703	0.00282679
WBGene00007258	-0.747764	0.00296461
WBGene00006539	-1.0778	0.00297396
WBGene00003609	-0.999713	0.00299626
WBGene00000973	-0.607823	0.00357278
WBGene00018518	-0.73742	0.00359751
WBGene00195093	-0.736942	0.003601
WBGene00008082	-0.750661	0.00362386
WBGene00009595	-0.976021	0.00369302
WBGene00007647	-0.607237	0.00370789
WBGene00007384	-0.654669	0.00372538
WBGene00004186	-0.740345	0.00383536
WBGene00004096	-0.802438	0.00393451
WBGene00010117	-0.583898	0.00412374
WBGene00007440	-0.743374	0.00426256
WBGene00001919	-6.73958	0.00432556
WBGene00008341	-0.729756	0.00445826
