# Supplementary material for: Mitochondrial Proteome Reveals Metabolic Tuning by Restricted Insulin Signaling to Promote Longevity in Caenorhabditis elegans
Source: Biology (Basel). 2025 Mar 9;14(3):279. doi: 10.3390/biology14030279 (PMC11940386; doi:10.3390/biology14030279)
Supplement: Supplementary file 1 [file biology-14-00279-s001.zip › Table S6 Annotated proteins in five KEGG enriched metabolic pathways.xlsx]

## Sheet: Sheet1
Metabolism Pathway	Genes
Alanine	C29F3.1, F01F1.6, F09F7.4, F09F7.4, F13D12.4, F43H9.1, F54D8.3, F56B3.5, K04D7.3, K05F1.3, K09H11.1, T05G5.6, T05H4.13, T05H4.13, T05H4.13, T08B1.3, T08B2.7, T08B2.7, T08G2.3, T25G12.5
BCAA	B0250.5, B0272.3, B0303.3, C02B10.1, C05C10.3, C29F3.1, D2030.5, F01F1.6, F01G10.2, F01G4.2, F09F7.4, F09F7.4, F13D12.4, F27D4.5, F27D9.5, F28A10.6, F32B6.2, F43H9.1, F52E4.1, F52E4.1, F53A2.7, F54C8.1, F54D8.3, F56B3.5, K02A4.1, K04D7.3, K05F1.3, K06A5.6, K09H11.1, LLC1.3, T02G5.8, T05G5.6, T05H4.13, T05H4.13, T05H4.13, T08B2.7, T08B2.7, T08G2.3, T25G12.5, Y39E4A.3, Y39E4A.3, Y71G12B.10, ZK1058.…
Fatty acid degradation	B0272.3, B0303.3, C29F3.1, C46F4.2, C48B4.1, E04F6.5, F01F1.6, F01G10.2, F08A8.1, F08A8.1, F08A8.2, F08A8.3, F08A8.4, F37C12.7, F43H9.1, F53A2.7, F54C8.1, F54D5.7, F54D8.3, F56B3.5, F58F9.7, F59F4.1, K05F1.3, K06A5.6, K09H11.1, R06F6.9, R07C3.4, R07H5.2, R09E10.3, T02G5.8, T05G5.6, T05H4.13, T05H4.13, T05H4.13, T08B2.7, T08B2.7, T08G2.3, T25G12.5, Y65B4BL.5, Y76A2B.3
Peroxisome	B0334.3, B0334.3, B0395.3, C08A9.1, C15H9.8, C15H9.8, C34E10.4, C34F6.8, C44B7.9, C46F4.2, C47B2.8, C48B4.1, F08A8.1, F08A8.1, F08A8.2, F08A8.3, F08A8.4, F08B12.2, F10D11.1, F18E3.7, F18F11.1, F36H9.3, F37C12.7, F41E6.5, F58F9.7, F59B8.2, F59B8.2, F59F4.1, R06F6.9, R07C3.4, R07H5.1, R09E10.3, T02D1.5, T14D7.1, T18D3.9, T20B3.1, Y25C1A.13, Y42G9A.4, Y42G9A.4, Y42G9A.4, Y46G5A.21, Y50D7A.7, Y54G11A…
Propanoate	C05G5.4, C29F3.1, C50F7.4, D2030.5, F01F1.6, F09F7.4, F09F7.4, F13D12.4, F23H11.3, F27D9.5, F43H9.1,, F47B10.1, F52E4.1, F52E4.1, F54D8.3, F56B3.5, K04D7.3, K05F1.3, K09H11.1, T02G5.8, T05G5.6, T05H4.13, T05H4.13, T05H4.13, T08B2.7, T08B2.7, T08G2.3, T25G12.5, W09B6.1, W09B6.1, ZK1058.1
