# Supplementary material for: Mitochondrial Proteome Reveals Metabolic Tuning by Restricted Insulin Signaling to Promote Longevity in Caenorhabditis elegans
Source: Biology (Basel). 2025 Mar 9;14(3):279. doi: 10.3390/biology14030279 (PMC11940386; doi:10.3390/biology14030279)
Supplement: Supplementary file 1 [file biology-14-00279-s001.zip › Table S7 Quantified ratios of enriched metabolic pathways in wildtype, daf-2 mutant, and daf-2;daf-16 mutant.xlsx]

## Sheet: Sheet1
alanine-updn.ratio					BCAA.ratio					FAM.ratio					peroxisome.ratio					propanoate.ratio
gene_name	daf-2	daf216	n2		genename	daf2	daf216	n2		genename	daf2	daf216			AC	daf2	d216	N2		genename	daf2	daf216	n2
C29F3.1	1.28633	0.970652	1		B0250.5	0.786039	0.919749	1		B0272.3	1.09632	0.919064	1		B0334.3	1.42727	1.02193	1		C05G5.4	1.05339	0.910467	1
F01F1.6	1.40827	0.990769	1		B0272.3	1.09632	0.919064	1		B0303.3	1.23626	1.0462	1		B0334.3	1.6895	1.09224	1		C29F3.1	1.28633	0.970652	1
F09F7.4	0.617645	1.01906	1		B0303.3	1.23626	1.0462	1		C29F3.1	1.28633	0.970652	1		B0395.3	1.56562	0.97853	1		C50F7.4	0.834501	0.993971	1
F09F7.4	0.617645	1.01906	1		C02B10.1	0.773058	0.939768	1		C46F4.2	1.16066	0.817206	1		C08A9.1	2.31715	0.888091	1		D2030.5	1.52994	0.894373	1
F13D12.4	0.858203	0.902815	1		C05C10.3	0.59036	0.923899	1		C48B4.1	2.24013	1.0246	1		C15H9.8	1.25577	0.86324	1		F01F1.6	1.40827	0.990769	1
F43H9.1	1.33434	0.994558	1		C29F3.1	1.28633	0.970652	1		E04F6.5	1.1483	0.903094	1		C15H9.8	1.08137		1		F09F7.4	0.617645	1.01906	1
F54D8.3	1.13199	0.90388	1		D2030.5	1.52994	0.894373	1		F01F1.6	1.40827	0.990769	1		C34E10.4	0.923226	1.08231	1		F09F7.4	0.617645	1.01906	1
F56B3.5	1.05718	1.03874	1		F01F1.6	1.40827	0.990769	1		F01G10.2	1.46413		1		C34F6.8	1.23441	0.859334	1		F13D12.4	0.858203	0.902815	1
K04D7.3	1.31266	0.89137	1		F01G10.2	1.46413		1		F08A8.1	1.14106	1.06196	1		C44B7.9	1.5158	1.06251	1		F23H11.3	0.879077	0.975823	1
K05F1.3	1.21449	0.904094	1		F01G4.2	1.09895	0.976788	1		F08A8.1		0.801392	1		C46F4.2	1.16066	0.817206	1		F27D9.5	1.6131	1.0117	1
K09H11.1	1.44222	1.12069	1		F09F7.4	0.617645	1.01906	1		F08A8.2	1.76569	1.28445	1		C47B2.8		1.25547	1		F43H9.1	1.33434	0.994558	1
T05G5.6	0.636899	0.845018	1		F09F7.4	0.617645	1.01906	1		F08A8.3		1.29939	1		C48B4.1	2.24013	1.0246	1		F47B10.1	1.11227	1.0107	1
T05H4.13	1.15338	0.93805	1		F13D12.4	0.858203	0.902815	1		F08A8.4	1.59819	1.28412	1		F08A8.1	1.14106	1.06196	1		F52E4.1	1.47306	0.892605	1
T05H4.13	1.15338	0.93805	1		F27D4.5	0.988085	0.914037	1		F37C12.7	0.996257	0.923437	1		F08A8.1		0.801392	1		F52E4.1	1.47306	0.892605	1
T05H4.13	1.15338	0.93805	1		F27D9.5	1.6131	1.0117	1		F43H9.1	1.33434	0.994558	1		F08A8.2	1.76569	1.28445	1		F54D8.3	1.13199	0.90388	1
T08B1.3					F28A10.6	0.714797	0.996303	1		F53A2.7	1.22142	0.899036	1		F08A8.3		1.29939	1		F56B3.5	1.05718	1.03874	1
T08B2.7	1.23587	0.978504	1		F32B6.2	0.990501	0.969952	1		F54C8.1	0.845471	1.08832	1		F08A8.4	1.59819	1.28412	1		K04D7.3	1.31266	0.89137	1
T08B2.7	1.23587	0.978504	1		F43H9.1	1.33434	0.994558	1		F54D5.7	0.952117	0.822742	1		F08B12.2	1.37722	1.07316	1		K05F1.3	1.21449	0.904094	1
T08G2.3	1.41388	0.893605	1		F52E4.1	1.47306	0.892605	1		F54D8.3	1.13199	0.90388	1		F10D11.1	1.49958	0.910886	1		K09H11.1	1.44222	1.12069	1
T25G12.5	1.48964	0.904729	1		F52E4.1	1.47306	0.892605	1		F56B3.5	1.05718	1.03874	1		F18E3.7	0.369689	0.839035	1		T02G5.8	0.84739	0.914719	1
					F53A2.7	1.22142	0.899036	1		F58F9.7	1.77584	1.07103	1		F18F11.1	0.931556	0.883889	1		T05G5.6	0.636899	0.845018	1
					F54C8.1	0.845471	1.08832	1		F59F4.1	1.56497	0.854891	1		F36H9.3	0.907821	0.974214	1		T05H4.13	1.15338	0.93805	1
					F54D8.3	1.13199	0.90388	1		K05F1.3	1.21449	0.904094	1		F37C12.7	0.996257	0.923437	1		T05H4.13	1.15338	0.93805	1
					F56B3.5	1.05718	1.03874	1		K06A5.6	0.9231	0.98958	1		F41E6.5		1.3548	1		T05H4.13	1.15338	0.93805	1
					K02A4.1	0.705241	0.992405	1		K09H11.1	1.44222	1.12069	1		F58F9.7	1.77584	1.07103	1		T08B2.7	1.23587	0.978504	1
					K04D7.3	1.31266	0.89137	1		R06F6.9	1.43486	0.960185	1		F59B8.2	1.33537	1.13067	1		T08B2.7	1.23587	0.978504	1
					K05F1.3	1.21449	0.904094	1		R07C3.4	1.04596	1.55998	1		F59B8.2	1.33537	1.13067	1		T08G2.3	1.41388	0.893605	1
					K06A5.6	0.9231	0.98958	1		R07H5.2	1.2808	1.00525	1		F59F4.1	1.56497	0.854891	1		T25G12.5	1.48964	0.904729	1
					K09H11.1	1.44222	1.12069	1		R09E10.3		1.22381	1		R06F6.9	1.43486	0.960185	1		W09B6.1	0.173959	0.534309	1
					LLC1.3	1.02803	0.916974	1		T02G5.8	0.84739	0.914719	1		R07C3.4	1.04596	1.55998	1		W09B6.1	0.173959	0.534309	1
					T02G5.8	0.84739	0.914719	1		T05G5.6	0.636899	0.845018	1		R07H5.1	1.11692	0.839354	1		ZK1058.1	1.2451		1
					T05G5.6	0.636899	0.845018	1		T05H4.13	1.15338	0.93805	1		R09E10.3		1.22381	1
					T05H4.13	1.15338	0.93805	1		T05H4.13	1.15338	0.93805	1		T02D1.5	1.42538	1.1586	1
					T05H4.13	1.15338	0.93805	1		T05H4.13	1.15338	0.93805	1		T14D7.1	0.97472	0.940176	1
					T05H4.13	1.15338	0.93805	1		T08B2.7	1.23587	0.978504	1		T18D3.9	1.43048		1
					T08B2.7	1.23587	0.978504	1		T08B2.7	1.23587	0.978504	1		T20B3.1	1.73424	1.23264	1
					T08B2.7	1.23587	0.978504	1		T08G2.3	1.41388	0.893605	1		Y25C1A.13	1.59841	1.03417	1
					T08G2.3	1.41388	0.893605	1		T25G12.5	1.48964	0.904729	1		Y42G9A.4	1.77073	0.755223	1
					T25G12.5	1.48964	0.904729	1		Y65B4BL.5	1.11662	1.07629	1		Y42G9A.4	1.77073	0.755223	1
					Y39E4A.3	0.908588	0.974411	1		Y76A2B.3	0.889575	1.03627	1		Y42G9A.4	1.77073	0.755223	1
					Y39E4A.3	0.908588	0.974411	1							Y46G5A.21	0.967404	1.12287	1
					Y71G12B.10	1.13944	0.969738	1							Y50D7A.7	1.19922	0.996346	1
					ZK1058.1	1.2451	0.908153	1							Y54G11A.5	1.87065	1.01865	1
					ZK669.4	0.809909	0.944786								Y57A10C.6	1.07365	1.00747	1
															Y65B4BL.5	1.11662	1.07629	1
															Y71G12B.10	1.13944	0.969738	1
															Y71H10A.2	1.32274	1.03799	1
															Y76A2B.3	0.889575	1.03627	1
															ZK1320.1	1.37355	0.754532	1
															ZK550.6	1.56414	1.01205	1
